# Supplementary material for: Yeast Phenomic Analysis Reveals DNA Repair, pH Homeostasis, and Ribosomal Biogenesis as Modulators of Anticancer Ruthenium Complex KP1019
Source: Int J Mol Sci. 2026 Apr 4;27(7):3275. doi: 10.3390/ijms27073275 (PMC13073065; doi:10.3390/ijms27073275)
Supplement: Supplementary file 1 [file ijms-27-03275-s001.zip]

Archive with 6 entries (5 files):
- supplemental files revised/
- supplemental files revised/S1_Representative_Cell_Array_Images.pdf
- supplemental files revised/S2_Supplemental Figures.pdf
- supplemental files revised/S3_Cell_Proliferation_Parameters.xlsx
- supplemental files revised/S4_Hierarchical_Clustering.pdf
- supplemental files revised/S5_GO_Term_Analysis.xlsx
