# Supplementary material for: Yeast Phenomic Analysis Reveals DNA Repair, pH Homeostasis, and Ribosomal Biogenesis as Modulators of Anticancer Ruthenium Complex KP1019
Source: Int J Mol Sci. 2026 Apr 4;27(7):3275. doi: 10.3390/ijms27073275 (PMC13073065; doi:10.3390/ijms27073275)
Supplement: Supplementary file 1 [file ijms-27-03275-s001.zip › supplemental files revised/S3_Cell_Proliferation_Parameters.xlsx]

## Sheet: READ_ME
										plate_index	1-48
										Row
										Col
										ORF
										K_Perturb_1
										K_Perturb_2
										K_Perturb_3
										l_Perturb_1
										l_Perturb_2
										l_Perturb_3
										r_Perturb_1
										r_Perturb_2
										r_Perturb_3
										K1_z
										K2_z
										K3_z
										l1_z
										l2_z
										l3_z
										r1_z
										r2_z
										r3_z
										K2_z-K1_z
										K3_z-K1_z
										l2_z-l1_z
										l3_z-l1_z
										Cluster
										Gene
										reps
										description

## Sheet: CPPs_z_scores
plate_index	Row	Col	ORF	K_Perturb_1	K_Perturb_2	K_Perturb_3	l_Perturb_1	l_Perturb_2	l_Perturb_3	r_Perturb_1	r_Perturb_2	r_Perturb_3	K1_z	K2_z	K3_z	l1_z	l2_z	l3_z	r1_z	r2_z	r3_z	K2_z-K1_z	K3_z-K1_z	l2_z-l1_z	l3_z-l1_z	Cluster	Gene	reps	description
12	3	11	YBR196C-B	110.531	117.383	0	45.813	50.4351	106.45	0.12444	0.11736	0	-0.454126	-0.14627	-5.87849	7.08738	2.40789	8.89679	-2.72416	-1.84557	-10.7868	0.307856	-5.42437	-4.67949	1.8094	1	YBR196C-B	2
15	13	8	YLR090W	98.7827	88.6644	59.4248	28.5551	31.3914	44.1829	0.23189	0.23151	0.13011	0.127519	-1.13046	-1.90633	0.929844	0.0697638	0.503739	0.0400016	1.76382	-0.385555	-1.25798	-2.03385	-0.86008	-0.426105	1	XDJ1	1	Chaperone with a role in facilitating mitochondrial protein import; ascomycete-specific member of the DnaJ-like family, closely related to Ydj1p; predicted to be C-terminally prenylated; the authentic, non-tagged protein is detected in highly purified mitochondria in high-throughput studies
2	16	5	YEL056W	118.009	125.179	114.453	29.7481	34.6496	50.5888	0.18837	0.16242	0.11672	2.49789	1.39718	0.473198	0.886232	-0.174262	0.295112	-1.28646	-1.6969	-3.74212	-1.10071	-2.02469	-1.06049	-0.59112	1	HAT2	1	Subunit of the Hat1p-Hat2p histone acetyltransferase complex; required for high affinity binding of the complex to free histone H4, thereby enhancing Hat1p activity; similar to human RbAp46 and 48; has a role in telomeric silencing
8	3	1	YOL109W	127.231	121.916	101.408	36.6268	47.9608	64.0818	0.17511	0.13614	0.11213	2.77405	1.66851	0.405788	2.12385	1.11365	2.00002	-1.07311	-0.477898	-0.88362	-1.10554	-2.36826	-1.01019	-0.123822	1	ZEO1	1	Peripheral membrane protein of the plasma membrane; interacts with Mid2p; regulates the cell integrity pathway mediated by Pkc1p and Slt2p; the authentic protein is detected in a phosphorylated state in highly purified mitochondria
11	3	15	YCR088W	103.203	88.2304	49.4224	35.4513	39.5282	62.699	0.19437	0.13837	0.10849	-0.028513	-1.04056	-2.24724	1.39832	0.0723883	1.28947	-0.398185	-0.967923	-1.15163	-1.01205	-2.21873	-1.32593	-0.108845	1	ABP1	1	Actin-binding protein of the cortical actin cytoskeleton; important for activation of the Arp2/3 complex that plays a key role actin in cytoskeleton organization; inhibits barbed-end actin filament elongation; phosphorylation within its Proline-Rich Regio, mediated by Cdc28p and Pho85p, protects Abp1p from proteolysis mediated by its own PEST sequences; mammalian homologue of HIP-55 (hematopoieti…
10	16	2	YNL099C	119.533	112.461	82.9211	36.3973	48.3571	57.6428	0.15914	0.12392	0.11661	1.45218	0.83796	-0.736604	2.2544	1.73461	1.16601	-1.95354	-1.49388	-0.704335	-0.614224	-2.18879	-0.519796	-1.0884	1	OCA1	1	Putative protein tyrosine phosphatase; required for cell cycle arrest in response to oxidative damage of DNA
7	15	2	YIL043C	123.066	119.242	97.3748	36.5591	49.669	56.3702	0.17368	0.11497	0.10353	2.36863	0.996096	0.138101	1.88374	1.90937	0.74877	-0.955854	-1.77572	-2.2589	-1.37253	-2.23053	0.0256285	-1.13497	1	CBR1	1	Microsomal cytochrome b reductase; not essential for viability; also detected in mitochondria; mutation in conserved NADH binding domain of the human ortholog results in type I methemoglobinemia
1	14	16	YDL227C	96.7992	84.8992	42.8988	29.5379	40.0051	72.1872	0.25275	0.15494	0.10083	-0.410669	-1.59262	-2.76634	1.13859	0.771017	-0.12306	-0.655058	-0.874051	-0.369547	-1.18195	-2.35567	-0.367569	-1.26165	1	RF1	384
2	3	17	YPL197C	90.7479	87.6705	52.4106	30.5714	38.9506	56.8862	0.18991	0.1449	0.1091	-0.459779	-1.46916	-2.66897	1.26615	0.919556	1.41936	-1.24619	-2.48381	-4.43914	-1.00938	-2.20919	-0.346591	0.153215	1	YPL197C	1
14	3	12	YDL227C	103.502	91.8002	54.5106	28.3914	33.4117	43.9608	0.25143	0.15018	0.11282	-0.184245	-1.3982	-2.41086	1.8237	1.62425	1.556	-0.510608	-2.41464	-4.39615	-1.21395	-2.22662	-0.199447	-0.267704	1	RF2	384
4	4	17	YOR171C	108.064	92.1132	63.0296	30.0635	37.1177	49.7438	0.25785	0.15825	0.11759	0.231843	-1.18628	-1.83658	0.303983	-0.136502	0.289536	0.976901	-0.231538	-1.57835	-1.41812	-2.06842	-0.440485	-0.0144468	1	LCB4	1	Sphingoid long-chain base kinase; responsible for synthesis of long-chain base phosphates, which function as signaling molecules, regulates synthesis of ceramide from exogenous long-chain bases, localizes to the Golgi and late endosomes; LCB4 has a paralog, LCB5, that arose from the whole genome duplication
16	15	1	YNL089C	122.615	125.033	97.4189	26.0047	34.3411	43.6499	0.232	0.12598	0.11297	2.19013	1.56782	-0.0166025	0.647339	0.861886	0.399844	-0.641855	-2.60755	-3.1878	-0.622308	-2.20673	0.214547	-0.247496	1	YNL089C	2
6	15	1	YPR150W	118.481	120.978	89.3867	32.5322	42.9214	51.6567	0.18635	0.12171	0.13549	2.33177	1.43776	0.0453124	-0.0256684	0.178208	-0.501693	-0.866308	-1.65827	0.80404	-0.894015	-2.28646	0.203876	-0.476024	1	YPR150W	1
9	5	1	YLR450W	130.065	125.856	93.2148	32.4207	43.4311	50.4663	0.1895	0.13996	0.09989	2.80202	1.87031	0.249027	0.307612	0.401654	-0.249564	-0.798985	-0.498559	-2.54933	-0.931712	-2.55299	0.0940419	-0.557176	1	HMG2	1	HMG-CoA reductase; converts HMG-CoA to mevalonate, a rate-limiting step in sterol biosynthesis; one of two isozymes; overproduction induces assembly of peripheral ER membrane arrays and short nuclear-associated membrane stacks; forms foci at the nuclear periphery upon DNA replication stress; HMG2 has a paralog, HMG1, that arose from the whole genome duplication
9	15	5	YJR084W	121.849	118.207	74.7438	30.0352	40.4565	50.0148	0.25065	0.14617	0.13344	1.9107	1.28578	-0.686454	-0.793205	-0.354827	-0.330183	0.79977	-0.219636	0.519562	-0.624924	-2.59715	0.438378	0.463022	1	YJR084W	1
5	15	9	YLR342W	110.204	114.215	80.389	33.1809	43.8967	51.7796	0.18944	0.13799	0.12141	1.38699	0.856352	-0.783071	-0.238717	0.510368	0.102783	-0.307201	-0.697309	-0.662715	-0.530635	-2.17006	0.749085	0.3415	1	FKS1	1	Catalytic subunit of 1,3-beta-D-glucan synthase; functionally redundant with alternate catalytic subunit Gsc2p; binds to regulatory subunit Rho1p; involved in cell wall synthesis and maintenance; localizes to sites of cell wall remodeling; FKS1 has a paralog, GSC2, that arose from the whole genome duplication
8	4	1	YJL038C	125.882	123.216	102.153	32.3643	46.6324	56.2757	0.21478	0.1308	0.10746	2.62767	1.76785	0.443525	0.156874	0.775822	0.606439	-0.0359491	-0.717746	-1.3108	-0.859817	-2.18414	0.618948	0.449565	1	LOH1	1	Protein involved in outer spore wall assembly; likely involved directly in dityrosine layer assembly; proposed role in maintenance of genome integrity; induced during sporulation; repressed during vegetative growth by Sum1p and Hst1p; sequence similar to adjacent ORF, IRC18/YJL037W, and the double mutant irc18 loh1 exhibits reduced dityrosine fluorescence relative to the single mutants
5	9	24	YLR247C	110.352	108.15	83.2703	34.0171	44.5356	53.1149	0.17732	0.1392	0.12989	1.40305	0.3929	-0.637145	0.147146	0.672834	0.341164	-0.624076	-0.642962	0.112968	-1.01015	-2.0402	0.525688	0.194018	1	IRC20	1	E3 ubiquitin ligase and putative helicase; involved in synthesis-dependent strand annealing-mediated homologous recombination; ensures precise end-joining along with Srs2p in the Yku70p/Yku80p/Lig4p-dependent nonhomologous end joining (NHEJ) pathway; localizes to both the mitochondrion and the nucleus; contains a Snf2/Swi2 family ATPase/helicase and a RING finger domain; interacts with Cdc48p and…
5	7	23	YJL162C	107.127	107.097	75.6927	32.8028	40.0071	52.5217	0.21114	0.17397	0.13734	1.05309	0.312413	-1.02092	-0.413202	-0.478812	0.23528	0.260141	0.918741	0.794435	-0.74068	-2.07401	-0.0656099	0.648482	1	JJJ2	1	Protein of unknown function; contains a J-domain, which is a region with homology to the E. coli DnaJ protein
9	14	4	YJL017W	117.895	115.075	75.0955	30.5712	40.4903	51.4956	0.25101	0.16041	0.12979	1.48163	1.04643	-0.668642	-0.545847	-0.346234	-0.0658246	0.809182	0.419958	0.185688	-0.435196	-2.15027	0.199613	0.480023	1	YJL017W	1
9	13	2	YDL239C	123.567	117.826	88.286	30.0554	38.8328	52.9015	0.2413	0.17249	0.12816	2.09709	1.25665	-0.000600914	-0.783898	-0.767756	0.185165	0.555316	0.962534	0.0365888	-0.840439	-2.09769	0.0161413	0.969062	1	ADY3	1	Protein required for spore wall formation; thought to mediate assembly of a Don1p-containing structure at the leading edge of the prospore membrane via interaction with spindle pole body components; potentially phosphorylated by Cdc28p; ADY3 has a paralog, CNM67, that arose from the whole genome duplication
7	11	1	YKR035C	116.4	116.735	84.4954	34.6138	46.9736	62.2947	0.18558	0.15834	0.10263	1.64538	0.804502	-0.514188	0.986072	1.22388	1.80645	-0.644731	0.17225	-2.34123	-0.840875	-2.15956	0.237811	0.820378	1	OPI8	1	Dubious open reading frame; unlikely to encode a functional protein, based on available experimental and comparative sequence data; partially overlaps verified gene DID2/YKR035W-A
5	15	2	YLR280C	127.192	130.857	117.205	30.4495	36.7765	47.6468	0.19559	0.15757	0.11134	3.23004	2.12817	1.0815	-1.49912	-1.30042	-0.635019	-0.146411	0.182131	-1.58384	-1.10187	-2.14854	0.198708	0.864105	1	YLR280C	1
5	15	17	YLR349W	114.182	112.2	85.0659	32.6733	41.7643	52.9418	0.22404	0.16014	0.13042	1.81852	0.702362	-0.546203	-0.472979	-0.0319496	0.310265	0.597409	0.297563	0.161448	-1.11615	-2.36472	0.441029	0.783244	1	YLR349W	1
2	3	12	YBR182C	88.4649	83.6815	49.8669	31.6696	43.2515	61.757	0.19472	0.13597	0.11542	-0.707473	-1.774	-2.7978	1.7729	2.01333	2.28892	-1.12044	-2.88491	-3.86104	-1.06652	-2.09032	0.240433	0.516019	1	SMP1	1	MADS-box transcription factor involved in osmotic stress response; SMP1 has a paralog, RLM1, that arose from the whole genome duplication
14	4	9	YDL227C	87.9482	85.9879	23.7003	30.8051	36.6984	54.3037	0.23402	0.15381	0.11547	-1.87171	-1.84237	-3.97128	2.93748	2.46013	3.40246	-0.965789	-2.2516	-4.15375	0.0293456	-2.09956	-0.477349	0.464982	1	RF2	384
9	6	4	YBR284W	111.492	111.235	63.3232	32.8554	43.4939	59.9137	0.22436	0.15574	0.12331	0.787005	0.753011	-1.26486	0.508179	0.417635	1.43702	0.112423	0.210203	-0.407051	-0.0339938	-2.05187	-0.0905434	0.928843	1	YBR284W	1
12	11	22	YOL038C-A	119.304	123.574	85.9479	28.7325	38.4989	57.5432	0.25835	0.15891	0.11172	0.497625	0.326829	-1.52559	-0.794502	-0.627681	0.165828	0.776893	0.020661	-0.567584	-0.170796	-2.02321	0.166821	0.96033	1	YOL038C-A	2
14	6	7	YDL227C	94.5208	105.175	32.7456	28.3121	30.8613	51.818	0.24321	0.1834	0.113	-1.15863	-0.376093	-3.51317	1.78711	0.975659	2.95871	-0.725518	-0.922559	-4.37968	0.782534	-2.35454	-0.811454	1.17159	1	RF2	384
4	2	19	YOR155C	104.373	111.23	55.1901	27.8774	36.1479	52.5414	0.25447	0.17404	0.09557	-0.168599	0.274596	-2.23362	-0.704821	-0.38313	0.788978	0.888531	0.477674	-3.59257	0.443195	-2.06502	0.321691	1.4938	1	ISN1	1	Inosine 5'-monophosphate (IMP)-specific 5'-nucleotidase; catalyzes the breakdown of IMP to inosine; responsible for production of nicotinamide riboside and nicotinic acid riboside; expression positively regulated by nicotinic acid and glucose availability; does not show similarity to known 5'-nucleotidases from other organisms
10	7	18	YBR065C	109.353	109.888	57.3168	29.7656	39.4792	55.0171	0.2775	0.18128	0.12267	0.347679	0.641374	-2.03336	-0.805821	-0.523193	0.697249	1.14096	1.08246	-0.150014	0.293695	-2.38104	0.282629	1.50307	1	ECM2	1	Pre-mRNA splicing factor; facilitates the cooperative formation of U2/U6 helix II in association with stem II in the spliceosome, function may be regulated by Slu7p
7	12	2	YFL052W	111.467	113.307	68.6739	32.8992	39.3658	55.0879	0.22036	0.15525	0.11957	1.11026	0.542507	-1.31548	0.194863	-0.710904	0.51985	0.264585	0.0334619	-0.791691	-0.567749	-2.42574	-0.905767	0.324987	1	ZNF1	1	Zinc cluster transcription factor that regulates respiratory growth; binds to promoters of genes involved in respiration, gluconeogenesis, and the glyoxylate shunt; required for normal carbon source utilization and stress response
9	2	3	YJR030C	121.018	114.79	80.759	32.2423	39.9791	55.125	0.20704	0.16365	0.11729	1.82048	1.02465	-0.381811	0.225266	-0.47624	0.582122	-0.340405	0.565483	-0.957713	-0.795829	-2.20229	-0.701506	0.356857	1	YJR030C	1
7	10	11	YMR063W	92.6314	84.0005	33.1832	33.58	42.4006	60.9377	0.21592	0.16967	0.09953	-0.933363	-1.69702	-3.11294	0.509012	0.0608844	1.56419	0.148502	0.68114	-2.62479	-0.763658	-2.17958	-0.448127	1.05517	1	RIM9	1	Plasma membrane protein of unknown function; involved in the proteolytic activation of Rim101p in response to alkaline pH; interacts with Rim21p and Dfg16p to form a pH-sensing complex in the Rim101 pathway and is required to maintain Rim21p levels; has similarity to A. nidulans PalI;
11	16	9	YGL115W	115.887	112.397	80.0926	34.4973	40.3993	64.6642	0.17844	0.18349	0.1125	1.34771	0.806188	-0.693919	0.958076	0.293899	1.6403	-0.814672	1.05865	-0.784831	-0.541519	-2.04163	-0.664176	0.682229	1	SNF4	1	Activating gamma subunit of the AMP-activated Snf1p kinase complex; additional subunits of the complex are Snf1p and a Sip1p/Sip2p/Gal83p family member; activates glucose-repressed genes, represses glucose-induced genes; role in sporulation, and peroxisome biogenesis; protein abundance increases in response to DNA replication stress
14	5	7	YDL227C	100.714	105.909	20.3504	28.4041	31.5868	50.5096	0.24565	0.16956	0.09309	-0.486708	-0.320046	-4.14093	1.82954	1.16016	2.72512	-0.661725	-1.54419	-6.20089	0.166662	-3.65423	-0.669379	0.895582	1	RF2	384
15	2	5	YMR039C	100.539	104.272	50.0823	29.1874	33.6788	51.2819	0.2063	0.16305	0.09794	0.318066	0.0622425	-2.37949	1.22163	0.65148	1.77109	-0.629044	-1.31108	-3.32821	-0.255824	-2.69755	-0.570147	0.549463	1	SUB1	1	Transcriptional coactivator; facilitates elongation through factors that modify RNAP II; role in peroxide resistance involving Rad2p; role in nonhomologous end-joining (NHEJ) of ds breaks in plasmid DNA, but not chromosomal DNA; role in the hyperosmotic stress response through polymerase recruitment at RNAP II and RNAP III genes; protein abundance increases in response to DNA replication stress
15	4	13	YMR153W	90.8137	89.0421	21.8086	31.9125	39.6575	58.9191	0.19828	0.13855	0.09383	-0.737077	-1.1016	-3.81144	2.47917	2.17195	3.13452	-0.838725	-2.4115	-3.70416	-0.364523	-3.07436	-0.307215	0.65535	1	NUP53	1	FG-nucleoporin component of central core of nuclear pore complex (NPC); also part of the NPC nuclear basket; contributes directly to nucleocytoplasmic transport; involved in regulation of transcription and mitosis; induces membrane tubulation, which may contribute to nuclear pore assembly; NUP53 has a paralog, ASM4, that arose from the whole genome duplication
15	16	10	YMR026C	117.59	101.967	75.2539	22.6639	32.6371	35.3444	0.25146	0.14269	0.14087	2.16802	-0.11387	-1.10465	-1.78865	0.386549	-1.07414	0.551655	-2.22555	0.598685	-2.28189	-3.27266	2.1752	0.714506	2	PEX12	1	C3HC4-type RING-finger peroxin and E3 ubiquitin ligase; required for peroxisome biogenesis and peroxisomal matrix protein import; forms translocation subcomplex with Pex2p and Pex10p; mutations in human homolog cause peroxisomal disorder
6	7	1	YPL018W	118.251	108.35	70.6402	31.3122	48.8348	55.0389	0.2247	0.11501	0.11818	2.30679	0.472727	-0.90412	-0.588675	1.68208	0.102123	0.136345	-1.9592	-0.779342	-1.83406	-3.21091	2.27075	0.690798	2	CTF19	1	Outer kinetochore protein, needed for accurate chromosome segregation; component of the kinetochore sub-complex COMA (Ctf19p, Okp1p, Mcm21p, Ame1p) that functions as a platform for kinetochore assembly; required for the spindle assembly checkpoint; orthologous to human centromere constitutive-associated network (CCAN) subunit CENP-P and fission yeast fta2
5	16	18	YGL195W	130.787	125.074	115.535	24.6473	31.2808	37.0085	0.26578	0.20978	0.16286	3.62012	1.6862	0.996935	-4.17661	-2.69806	-2.53422	1.68869	2.52716	3.1288	-1.93391	-2.62318	1.47855	1.64238	2	GCN1	1	Positive regulator of the Gcn2p kinase activity; forms a complex with Gcn20p; proposed to stimulate Gcn2p activation by an uncharged tRNA
6	9	1	YPR002W	117.424	110.601	74.2039	30.8123	44.6221	55.8546	0.23267	0.11765	0.12751	2.21709	0.644786	-0.723636	-0.819314	0.610712	0.247738	0.344719	-1.84063	0.0740924	-1.57231	-2.94073	1.43003	1.06705	2	PDH1	1	Putative 2-methylcitrate dehydratase; mitochondrial protein that participates in respiration; induced by diauxic shift; homologous to E. coli PrpD, may take part in the conversion of 2-methylcitrate to 2-methylisocitrate
5	16	5	YPL078C	128.198	125.85	84.5525	31.7373	44.7768	53.3786	0.22045	0.13899	0.10979	3.33921	1.74553	-0.572206	-0.9049	0.734188	0.388252	0.503549	-0.652394	-1.72562	-1.59368	-3.91142	1.63909	1.29315	2	ATP4	2	Subunit b of the stator stalk of mitochondrial F1F0 ATP synthase; ATP synthase is a large, evolutionarily conserved enzyme complex required for ATP synthesis; contributes to the oligomerization of the complex, which in turn determines the shape of inner membrane cristae; phosphorylated
5	15	6	YLR281C	120.016	108.165	70.4294	31.745	43.231	56.9421	0.23868	0.13891	0.12337	2.45152	0.394063	-1.28748	-0.901333	0.341072	1.02442	0.980169	-0.655987	-0.48343	-2.05746	-3.739	1.24241	1.92576	2	YLR281C	1
5	14	11	YPL089C	107.128	92.2127	55.6842	30.7812	43.9088	57.7328	0.22528	0.14656	0.10983	1.05325	-0.825005	-2.03427	-1.34608	0.51344	1.16559	0.629828	-0.312386	-1.72196	-1.87825	-3.08752	1.85952	2.51167	2	RLM1	1	MADS-box transcription factor; component of the protein kinase C-mediated MAP kinase pathway involved in the maintenance of cell integrity; phosphorylated and activated by the MAP-kinase Slt2p; RLM1 has a paralog, SMP1, that arose from the whole genome duplication
5	7	14	YLR414C	97.4684	84.0149	34.2351	32.3185	43.8371	61.6384	0.20601	0.14777	0.10524	0.00521426	-1.45147	-3.12058	-0.636703	0.495215	1.86282	0.126018	-0.258038	-2.14182	-1.45668	-3.12579	1.13192	2.49952	2	PUN1	1	Plasma membrane protein with a role in cell wall integrity; co-localizes with Sur7p in punctate membrane patches; null mutant displays decreased thermotolerance; transcription induced upon cell wall damage and metal ion stress
4	6	7	YOR183W	102.429	80.9423	24.2254	31.0029	44.0807	67.9866	0.19104	0.14585	0.09707	-0.379548	-2.03995	-3.80185	0.737464	1.63428	3.54632	-0.769834	-0.788487	-3.45536	-1.6604	-3.42231	0.896819	2.80886	2	FYV12	1	Protein of unknown function; required for survival upon exposure to K1 killer toxin
4	3	16	YKL084W	110.322	92.9165	38.6778	27.862	38.858	58.7782	0.22436	0.13438	0.10009	0.476774	-1.12489	-3.0699	-0.711922	0.30607	1.90239	0.101311	-1.30366	-3.17911	-1.60166	-3.54667	1.01799	2.61431	2	HOT13	1	Zinc-binding mitochondrial intermembrane space (IMS) protein; involved in a disulfide relay system for IMS import of cysteine-containing proteins; binds Mia40p and stimulates its Erv1p-dependent oxidation, probably by sequestering zinc
8	6	9	YHR004C	103.148	65.5947	46.3519	33.2081	50.2709	68.2859	0.21248	0.12909	0.09932	0.161198	-2.63549	-2.38257	0.546244	1.70115	2.75055	-0.0960822	-0.794551	-2.05538	-2.79669	-2.54377	1.1549	2.20431	2	NEM1	1	Probable catalytic subunit of Nem1p-Spo7p phosphatase holoenzyme; regulates nuclear growth by controlling phospholipid biosynthesis, required for normal nuclear envelope morphology and sporulation; homolog of the human protein Dullard
3	16	14	YHR178W	107.989	84.361	63.587	37.9783	59.7635	90.2968	0.19847	0.09911	0.0572	0.458893	-1.94631	-2.25024	5.03094	6.54629	7.54082	-1.44881	-4.75675	-9.08867	-2.4052	-2.70913	1.51535	2.50988	2	STB5	1	Transcription factor; involved in regulating multidrug resistance and oxidative stress response; forms a heterodimer with Pdr1p; contains a Zn(II)2Cys6 zinc finger domain that interacts with a pleiotropic drug resistance element in vitro
16	3	14	YNL246W	100.376	78.5639	37.4434	28.957	38.748	67.912	0.22888	0.12423	0.05596	-0.222676	-1.98327	-3.05411	2.00972	1.98263	4.73121	-0.723427	-2.68616	-8.40263	-1.7606	-2.83144	-0.0270897	2.72149	2	VPS75	1	NAP family histone chaperone; binds to histones and Rtt109p, stimulating histone acetyltransferase activity; possesses nucleosome assembly activity in vitro; proposed role in vacuolar protein sorting and in double-strand break repair; protein abundance increases in response to DNA replication stress; relocalizes to the cytosol in response to hypoxia
9	4	18	YBR277C	102.823	64.7168	44.0293	32.5896	45.1452	68.9843	0.23253	0.14596	0.10698	-0.15354	-2.80185	-2.24202	0.385538	0.837591	3.05634	0.326026	-0.229068	-1.90079	-2.64831	-2.08848	0.452053	2.6708	2	YBR277C	1
15	10	23	YMR201C	101.161	78.6406	48.5533	26.1612	33.2788	56.7946	0.21164	0.15251	0.07134	0.3855	-1.89647	-2.45692	-0.17479	0.549746	2.75523	-0.489431	-1.78448	-5.76137	-2.28197	-2.84242	0.724535	2.93002	2	RAD14	1	Protein that recognizes and binds damaged DNA during NER; subunit of Nucleotide Excision Repair Factor 1 (NEF1); contains zinc finger motif; homolog of human XPA protein; NER stands for nucleotide excision repair
16	15	10	YOR080W	75.108	35.0099	0	43.5832	60.1434	106.45	0.13325	0.09645	0	-2.96416	-5.31161	-4.95047	8.75905	7.4238	11.6111	-3.22365	-3.9339	-13.5214	-2.34744	-1.98631	-1.33525	2.85205	2	DIA2	1	Origin-binding F-box protein; forms SCF ubiquitin ligase complex with Skp1p and Cdc53p; functions in ubiquitylation of silent chromatin structural protein Sir4p; required to target Cdc6p for destruction during G1 phase; required for deactivation of Rad53 checkpoint kinase, completion of DNA replication during recovery from DNA damage, assembly of RSC complex, RSC-mediated transcription regulation…
4	4	16	YGR049W	112.751	79.8993	50.9322	27.0839	37.3954	50.6526	0.2651	0.13206	0.11859	0.740382	-2.11965	-2.44927	-1.07097	-0.0658766	0.451777	1.16645	-1.40787	-1.48688	-2.86003	-3.18965	1.00509	1.52274	2	SCM4	1	Mitochondrial outer membrane protein of unknown function; predicted to have 4 transmembrane segments; import is mediated by Tom70p and Mim1p; interacts genetically with a cdc4 mutation; SCM4 has a paralog, ATG33, that arose from the whole genome duplication
7	7	24	YDR320C	111.712	88.5862	52.731	38.8135	56.2535	73.7864	0.19606	0.10941	0.07008	1.13683	-1.34659	-2.12292	2.92402	3.58389	3.85799	-0.370733	-2.02545	-5.31865	-2.48342	-3.25975	0.659866	0.933968	2	SWA2	1	Auxilin-like protein involved in vesicular transport; clathrin-binding protein required for uncoating of clathrin-coated vesicles
7	13	6	YIL028W	109.345	83.4224	55.306	32.8491	44.9671	60.5497	0.22237	0.13745	0.14054	0.880008	-1.7412	-1.99251	0.171735	0.71359	1.49491	0.317136	-0.766029	1.12648	-2.6212	-2.87252	0.541855	1.32318	2	YIL028W	1
2	15	1	YPL112C	120.298	118.671	90.1034	33.0919	43.5946	69.4186	0.17342	0.14317	0.10207	2.7462	0.899867	-0.759987	2.42923	2.10059	3.6567	-1.67732	-2.56152	-5.08219	-1.84634	-3.50619	-0.328645	1.22747	2	PEX25	1	Peripheral peroxisomal membrane peroxin; required for the regulation of peroxisome size and maintenance, recruits GTPase Rho1p to peroxisomes, induced by oleate, interacts with Pex27p; PEX25 has a paralog, PEX27, that arose from the whole genome duplication
14	4	7	YDL227C	91.6342	62.9778	18.4482	30.0735	37.0146	57.035	0.2389	0.13703	0.12073	-1.47181	-3.60077	-4.23728	2.59992	2.54054	3.89006	-0.838202	-3.00528	-3.6726	-2.12896	-2.76547	-0.0593808	1.29015	2	RF2	384
5	14	20	YDR227W	107.311	83.0564	64.1423	32.0068	39.047	56.0949	0.23885	0.18149	0.12822	1.07303	-1.52471	-1.6059	-0.780534	-0.722988	0.873179	0.984613	1.2565	-0.0397904	-2.59774	-2.67893	0.0575457	1.65371	2	SIR4	1	SIR protein involved in assembly of silent chromatin domains; silent information regulator (SIR) along with SIR2 and SIR3; involved in assembly of silent chromatin domains at telomeres and the silent mating-type loci; potentially phosphorylated by Cdc28p; some alleles of SIR4 prolong lifespan
16	7	1	YMR295C	119.675	117.716	89.5375	25.2593	38.2527	44.0753	0.24918	0.12544	0.11295	1.87116	1.00866	-0.415764	0.303385	1.85665	0.475783	-0.192687	-2.63181	-3.18963	-0.862502	-2.28692	1.55327	0.172397	2	YMR295C	1
7	16	2	YGR256W	124.841	124.323	105.42	34.5235	50.1485	56.4123	0.16463	0.11206	0.11995	2.56118	1.38434	0.545543	0.944412	2.0313	0.756299	-1.19246	-1.90643	-0.756932	-1.17684	-2.01564	1.08689	-0.188113	2	GND2	1	6-phosphogluconate dehydrogenase (decarboxylating); catalyzes an NADPH regenerating reaction in the pentose phosphate pathway; required for growth on D-glucono-delta-lactone; GND2 has a paralog, GND1, that arose from the whole genome duplication
16	3	15	YMR274C	106.144	95.0916	63.89	25.9715	37.056	44.7748	0.2694	0.14351	0.12376	0.403087	-0.720247	-1.7147	0.63201	1.55232	0.600662	0.335961	-1.82019	-2.20082	-1.12333	-2.11779	0.920309	-0.0313479	2	RCE1	1	Type II CAAX prenyl protease; involved in the proteolysis and maturation of Ras and the a-factor mating pheromone
14	2	13	YDL227C	106.79	85.4078	49.9312	26.1929	35.4022	43.2705	0.26345	0.17638	0.12656	0.172575	-1.88669	-2.64279	0.809181	2.13048	1.43277	-0.196347	-1.23786	-3.13932	-2.05927	-2.81536	1.3213	0.623592	2	RF2	384
11	16	10	YDL078C	120.097	98.0625	79.4094	32.4972	45.0027	56.5351	0.21918	0.11451	0.11462	1.80445	-0.289205	-0.72852	0.0351259	1.46462	0.189066	0.250467	-2.0396	-0.59091	-2.09365	-2.53297	1.4295	0.15394	2	MDH3	1	Peroxisomal malate dehydrogenase; catalyzes interconversion of malate and oxaloacetate; involved in the glyoxylate cycle
8	4	17	YER066W	112.208	94.0026	71.7225	30.0005	44.1895	48.5999	0.25431	0.12241	0.11998	1.14411	-0.464598	-1.09765	-0.933912	0.154568	-0.76388	0.997555	-1.09458	-0.165564	-1.60871	-2.24176	1.08848	0.170032	2	RRT13	1	Putative protein of unknown function; non-essential gene identified in a screen for mutants with decreased levels of rDNA transcription
10	5	1	YNL032W	120.838	101.449	82.4708	34.8513	52.6964	61.228	0.18331	0.11194	0.10571	1.59377	-0.00356301	-0.759411	1.541	2.83814	1.80605	-1.32162	-2.03197	-1.70138	-1.59734	-2.35319	1.29714	0.265049	2	SIW14	1	Tyrosine phosphatase involved in actin organization and endocytosis; localized to the cytoplasm
6	1	1	YPL066W	115.389	107.467	85.064	31.9762	46.0563	54.6314	0.19762	0.11728	0.11254	1.99627	0.405291	-0.173618	-0.282269	0.975458	0.0293637	-0.571656	-1.85725	-1.29524	-1.59098	-2.16989	1.25773	0.311633	2	RGL1	1	Regulator of Rho1p signaling, cofactor of Tus1p; required for the localization of Tus1p during all phases of cytokinesis; green fluorescent protein (GFP)-fusion protein localizes to the bud neck and cytoplasm; null mutant is viable and exhibits growth defect on a non-fermentable (respiratory) carbon source
7	15	20	YIL065C	106.003	94.817	53.9141	33.198	46.9549	55.5079	0.20834	0.15416	0.10796	0.517354	-0.870443	-2.063	0.332736	1.21913	0.594831	-0.0496751	-0.0154958	-1.85368	-1.3878	-2.58036	0.886392	0.262094	2	FIS1	1	Protein involved in mitochondrial fission and peroxisome abundance; may have a distinct role in tethering protein aggregates to mitochondria in order to retain them in the mother cell; required for localization of Dnm1p and Mdv1p during mitochondrial division; mediates ethanol-induced apoptosis and ethanol-induced mitochondrial fragmentation
5	15	5	YLR335W	119.39	116.233	89.8998	31.9918	43.7266	48.8938	0.19947	0.13206	0.11882	2.38359	1.01058	-0.301385	-0.787451	0.467114	-0.412397	-0.0449691	-0.963657	-0.899628	-1.37302	-2.68498	1.25456	0.375053	2	NUP2	1	Nucleoporin involved in nucleocytoplasmic transport; binds to either the nucleoplasmic or cytoplasmic faces of the nuclear pore complex depending on Ran-GTP levels; also has a role in chromatin organization
2	15	2	YDR050C	123.363	127.565	119.634	26.5646	33.0096	48.2658	0.24308	0.19296	0.1529	3.07882	1.5795	0.735626	-0.582803	-0.591326	-0.119596	0.143927	-0.325186	-0.432663	-1.49932	-2.34319	-0.00852354	0.463207	2	TPI1	1	Triose phosphate isomerase, abundant glycolytic enzyme; mRNA half-life is regulated by iron availability; transcription is controlled by activators Reb1p, Gcr1p, and Rap1p through binding sites in the 5' non-coding region; inhibition of Tpi1p activity by PEP (phosphoenolpyruvate) stimulates redox metabolism in respiring cells; E104D mutation in human TPI causes a rare autosomal disease
15	10	2	YML019W	114.934	110.772	82.0757	26.5619	32.5039	44.0446	0.23643	0.19684	0.12748	1.87984	0.558952	-0.759153	0.0100828	0.352687	0.47906	0.158699	0.20661	-0.626127	-1.32089	-2.63899	0.342604	0.468977	2	OST6	1	Subunit of the oligosaccharyltransferase complex of the ER lumen; complex catalyzes asparagine-linked glycosylation of newly synthesized proteins; similar to and partially functionally redundant with Ost3p
2	8	1	YDR430C	121.471	120.027	119.204	26.6656	33.9377	48.0456	0.23866	0.20373	0.1593	2.87348	1.00346	0.713816	-0.536187	-0.355306	-0.158902	0.0283671	0.158551	0.152758	-1.87002	-2.15967	0.18088	0.377285	2	CYM1	1	Lysine-specific metalloprotease of the pitrilysin family; metalloprotease of the intermembrane space; degrades proteins and presequence peptides cleaved from imported proteins; required for normal mitochondrial morphology
15	15	1	YLL021W	127.544	122.474	117.698	26.1101	31.8309	43.8386	0.20439	0.15639	0.111	3.24792	1.45325	1.04496	-0.198393	0.18153	0.442273	-0.678981	-1.61021	-2.13359	-1.79467	-2.20296	0.379923	0.640666	2	SPA2	1	Component of the polarisome; functions in actin cytoskeletal organization during polarized growth; acts as a scaffold for Mkk1p and Mpk1p cell wall integrity signaling components; potential Cdc28p substrate; coding sequence contains length polymorphisms in different strains; SPA2 has a paralog, SPH1, that arose from the whole genome duplication
2	11	1	YPL149W	122.101	121.093	118.407	26.8857	35.2578	49.5025	0.24591	0.19287	0.16182	2.94186	1.08495	0.673474	-0.43463	-0.0195746	0.101185	0.217917	-0.329229	0.383268	-1.8569	-2.26838	0.415055	0.535815	2	ATG5	1	Conserved protein involved in autophagy and the Cvt pathway; undergoes conjugation with Atg12p to form a complex involved in Atg8p lipidation; Atg5p-Atg12p conjugate also forms a complex with Atg16p; the Atg5-Atg12/Atg16 complex binds to membranes and is essential for autophagosome formation; also involved in methionine restriction extension of chronological lifespan in an autophagy-dependent man…
1	3	17	YDL227C	102.05	84.2486	55.4203	29.4405	43.1514	78.9595	0.24111	0.14297	0.10259	0.159016	-1.64234	-2.13218	1.09364	1.57118	1.08597	-0.959384	-1.41169	-0.208556	-1.80135	-2.2912	0.477537	-0.00766888	2	RF1	384
5	16	21	YPL068C	126.549	123.747	117.993	28.5162	34.1561	39.5293	0.23528	0.18225	0.17602	3.16035	1.5848	1.12143	-2.39126	-1.96682	-2.08418	0.891276	1.29064	4.33258	-1.57555	-2.03892	0.424439	0.307078	2	YPL068C	1
15	10	1	YMR189W	125.003	122.552	115.937	23.6756	27.4149	36.0831	0.26105	0.19202	0.14926	2.97232	1.45918	0.955781	-1.32179	-0.941529	-0.942267	0.802384	-0.00988135	1.36614	-1.51314	-2.01654	0.380265	0.379527	2	GCV2	1	P subunit of the mitochondrial glycine decarboxylase complex; glycine decarboxylase is required for the catabolism of glycine to 5,10-methylene-THF; expression is regulated by levels of 5,10-methylene-THF in the cytoplasm
2	16	13	YEL061C	102.925	96.6768	74.6891	35.379	50.9424	74.3026	0.18411	0.13358	0.11275	0.8614	-0.780914	-1.54066	3.48462	3.96924	4.5286	-1.39783	-2.99225	-4.10527	-1.64231	-2.40206	0.484621	1.04398	2	CIN8	1	Kinesin motor protein; involved in mitotic spindle assembly and chromosome segregation
4	2	13	YOR152C	105.683	84.7413	54.7634	29.9621	39.3729	55.7815	0.22234	0.14365	0.09175	-0.0264678	-1.74963	-2.25523	0.257168	0.437035	1.3674	0.0484986	-0.887301	-3.94199	-1.72316	-2.22876	0.179866	1.11023	2	YOR152C	1
2	2	1	YDR380W	123.325	118.962	125.613	24.7359	32.2109	47.2466	0.26351	0.21241	0.14007	3.07463	0.922069	1.03845	-1.42666	-0.794445	-0.301548	0.678066	0.548415	-1.60625	-2.15256	-2.03618	0.632219	1.12512	2	ARO10	1	Phenylpyruvate decarboxylase; catalyzes decarboxylation of phenylpyruvate to phenylacetaldehyde, which is the first specific step in the Ehrlich pathway; involved in protein N-terminal Met and Ala catabolism
7	15	9	YDR252W	117.652	102.34	80.7627	33.0365	45.1301	59.2699	0.20521	0.14516	0.11424	1.78119	-0.29551	-0.703234	0.25823	0.755043	1.26644	-0.131508	-0.419733	-1.27924	-2.0767	-2.48443	0.496813	1.00821	2	BTT1	1	Heterotrimeric nascent polypeptide-associated complex beta3 subunit; complex binds ribosomes via its beta-subunits in close proximity to nascent polypeptides; interacts with Caf130p of the CCR4-NOT complex; similar to human BTF3; BTT1 has a paralog, EGD1, that arose from the whole genome duplication
2	4	3	YDR395W	117.343	117.056	108.899	25.7807	34.5138	52.1005	0.27686	0.20428	0.12886	2.42568	0.776463	0.191955	-0.944569	-0.208798	0.564986	1.0271	0.183254	-2.63165	-1.64922	-2.23373	0.735771	1.50955	2	SXM1	1	Nuclear transport factor (karyopherin); involved in protein transport between the cytoplasm and nucleoplasm; similar to Nmd5p, Cse1p, Lph2p, and the human cellular apoptosis susceptibility protein, CAS1
5	13	24	YLR279W	120.739	113.943	94.2313	32.7598	43.5018	56.5649	0.20037	0.13498	0.11882	2.52996	0.835615	-0.0820145	-0.433068	0.409931	0.957084	-0.0214387	-0.832504	-0.899628	-1.69435	-2.61198	0.842999	1.39015	2	YLR279W	1
11	16	1	YGL109W	139.203	131.821	112.544	30.7896	38.3166	56.2955	0.20059	0.15534	0.10985	3.87733	2.29061	0.949619	-0.752849	-0.235753	0.146292	-0.235565	-0.205712	-1.02723	-1.58672	-2.92771	0.517096	0.89914	2	YGL109W	1
2	14	1	YEL041W	125.427	129.336	116.364	25.5764	32.9384	50.5665	0.25957	0.19923	0.15984	3.30271	1.71486	0.569995	-1.03883	-0.609446	0.29114	0.575055	-0.0435678	0.202153	-1.58785	-2.73271	0.429389	1.32998	2	YEF1	2	ATP-NADH kinase; phosphorylates both NAD and NADH; homooctameric structure consisting of 60-kDa subunits; similar to Pos5p; overexpression complements certain pos5 phenotypes; YEF1 has a paralog, UTR1, that arose from the whole genome duplication
9	14	2	YJL016W	125.702	115.557	86.9798	28.2197	39.5228	48.7666	0.26455	0.15891	0.14188	2.32869	1.08327	-0.0667515	-1.63095	-0.592279	-0.553007	1.16318	0.352585	1.29159	-1.24542	-2.39545	1.03867	1.07794	2	YJL016W	2
4	14	9	YOR243C	101.179	85.0148	49.4795	29.9796	42.5643	55.6815	0.21429	0.14483	0.11704	-0.515204	-1.72873	-2.52284	0.265267	1.24865	1.34955	-0.161967	-0.834301	-1.62866	-1.21353	-2.00764	0.983379	1.08428	2	PUS7	1	Pseudouridine synthase; catalyzes pseudouridylation at positions 35 and 56 in U2 snRNA, position 50 in 5S rRNA, position 13 in cytoplasmic tRNAs, and position 35 in pre-tRNA(Tyr); also pseudouridylates some mRNAs; relocates from nucleus to cytoplasm during heat shock and differentially modifies some mRNAs during heat shock; conserved in archaea, vertebrates, and some bacteria
6	16	2	YGL015C	119.708	121.899	96.7531	32.9755	46.3852	60.4025	0.19575	0.12619	0.12029	2.46487	1.50816	0.418389	0.178867	1.05909	1.05965	-0.620547	-1.45705	-0.586336	-0.956703	-2.04648	0.880226	0.880784	2	YGL015C	1
7	16	24	YGR279C	132.846	130.277	122.089	29.2801	42.6402	49.2768	0.25765	0.15894	0.12849	3.42969	1.83934	1.38976	-1.47521	0.121836	-0.517558	1.23953	0.199199	0.0242401	-1.59035	-2.03993	1.59705	0.957651	2	SCW4	1	Cell wall protein with similarity to glucanases; scw4 scw10 double mutants exhibit defects in mating; SCW4 has a paralog, SCW10, that arose from the whole genome duplication
15	15	5	YLL023C	123.748	120.47	106.394	23.4114	28.4258	37.5286	0.29346	0.19502	0.1411	2.83607	1.30005	0.472472	-1.44373	-0.684429	-0.684215	1.64974	0.124864	0.619723	-1.53602	-2.3636	0.7593	0.759514	2	POM33	1	Transmembrane nucleoporin; involved in nuclear pore complex (NPC) distribution, assembly or stabilization; highly conserved across species, orthologous to human TMEM33 and paralogous to Per33p; protein abundance increases in response to DNA replication stress
5	9	21	YJL149W	105.236	90.2925	71.99	31.2641	41.4167	51.9474	0.24233	0.17329	0.12955	0.84791	-0.971741	-1.20844	-1.12324	-0.12035	0.132741	1.0756	0.888199	0.0818675	-1.81965	-2.05635	1.00289	1.25598	2	DAS1	1	Putative SCF ubiquitin ligase F-box protein; interacts physically with both Cdc53p and Skp1 and genetically with CDC34; similar to putative F-box protein YDR131C
1	5	4	YDL227C	99.4204	80.9444	50.4191	29.2059	45.5689	83.2804	0.25306	0.1485	0.10858	-0.126283	-1.89484	-2.38547	0.985345	2.18598	1.85735	-0.646953	-1.1633	0.339361	-1.76856	-2.25919	1.20063	0.872009	2	RF1	384
14	2	15	YDL227C	106.717	86.0719	61.9254	27.2013	35.4023	46.805	0.23934	0.1582	0.10484	0.164603	-1.83595	-2.03533	1.2745	2.1305	2.06376	-0.826699	-2.05442	-5.1261	-2.00055	-2.19993	0.855995	0.789255	2	RF2	384
15	12	1	YMR202W	115.669	110.659	40.0293	33.4948	42.961	61.7647	0.15093	0.12001	0.05624	1.95958	0.550298	-2.88863	3.20932	3.01208	3.64251	-2.07668	-3.24423	-7.1426	-1.40928	-4.84821	-0.197234	0.433198	2	ERG2	2	C-8 sterol isomerase; catalyzes the isomerization of the delta-8 double bond to the delta-7 position at an intermediate step in ergosterol biosynthesis
15	9	11	YAR014C	101.933	98.0086	23.772	25.9061	34.3735	34.7068	0.26264	0.17383	0.11219	0.469346	-0.416391	-3.71199	-0.292511	0.828145	-1.18798	0.843954	-0.82689	-2.02473	-0.885736	-4.18134	1.12066	-0.895467	2	BUD14	1	Protein involved in bud-site selection; Bud14p-Glc7p complex is a cortical regulator of dynein; forms a complex with Kel1p and Kel2p that regulates Bnr1p (formin) to affect actin cable assembly, cytokinesis, and polarized growth; diploid mutants display a random budding pattern instead of the wild-type bipolar pattern; relative distribution to the nucleus increases upon DNA replication stress
9	4	1	YJR053W	132.885	123.272	73.8953	32.605	45.3669	62.405	0.19079	0.12285	0.1097	3.10802	1.67283	-0.729428	0.392654	0.893955	1.88178	-0.765258	-1.26706	-1.65199	-1.4352	-3.83745	0.501302	1.48913	2	BFA1	1	Component of the GTPase-activating Bfa1p-Bub2p complex; involved in multiple cell cycle checkpoint pathways that control exit from mitosis; specifically required when telomeres are damaged, but not for all types of chromosomal DNA damage; phosphorylated by the Polo-like kinase Cdc5p
13	7	12	YMR105W-A	112.177	96.3934	43.74	28.8377	36.7371	62.8706	0.23535	0.15557	0.11924	0.506899	-0.905061	-2.85755	-1.17884	-0.806276	-0.273547	0.344981	-0.357974	-0.174254	-1.41196	-3.36445	0.372566	0.905296	2	YMR105W-A	2
7	13	1	YKR055W	121.841	120.665	80.86	34.1418	46.7625	63.4866	0.17183	0.12308	0.09696	2.23571	1.10483	-0.698304	0.768261	1.17021	2.01922	-1.00422	-1.41146	-2.85988	-1.13088	-2.93401	0.401947	1.25096	2	RHO4	1	Non-essential small GTPase; member of the Rho/Rac subfamily of Ras-like proteins; likely to be involved in the establishment of cell polarity; has long N-terminal extension that plays an important role in Rho4p function and is shared with Rho4 homologs in other yeasts and filamentous fungi
14	4	10	YDL227C	108.491	101.928	41.5359	27.0329	33.7451	48.9894	0.24154	0.1604	0.12174	0.357073	-0.624238	-3.06797	1.19683	1.70904	2.45372	-0.76918	-1.95561	-3.58022	-0.98131	-3.42505	0.512218	1.2569	2	RF2	384
16	7	21	YMR307W	94.1373	79.1205	26.6818	28.8472	38.8626	58.1714	0.22762	0.13493	0.05678	-0.899581	-1.94074	-3.59915	1.95904	2.01177	2.99228	-0.756369	-2.20556	-8.32762	-1.04115	-2.69957	0.0527308	1.03324	2	GAS1	1	Beta-1,3-glucanosyltransferase; required for cell wall assembly and also has a role in transcriptional silencing; localizes to cell surface via a glycosylphosphatidylinositol (GPI) anchor; also found at nuclear periphery; genetic interactions with histone H3 lysine acetyltransferases GCN5 and SAS3 indicate previously unsuspected functions for Gas1 in DNA damage response and cell cycle regulation
7	14	2	YFR014C	122.728	122.316	89.0161	30.5704	38.9339	53.2345	0.25414	0.16113	0.12053	2.33193	1.23096	-0.28523	-0.879772	-0.820728	0.188972	1.14776	0.297563	-0.703878	-1.10097	-2.61716	0.059044	1.06874	2	CMK1	1	Calmodulin-dependent protein kinase; may play a role in stress response, many Ca++/calmodulin dependent phosphorylation substrates demonstrated in vitro, amino acid sequence similar to mammalian Cam Kinase II; CMK1 has a paralog, CMK2, that arose from the whole genome duplication
5	16	6	YDR233C	119.143	118.425	83.833	34.4171	45.8178	52.569	0.18872	0.11191	0.11144	2.35683	1.17808	-0.608643	0.331728	0.998917	0.243715	-0.326026	-1.8687	-1.57469	-1.17875	-2.96547	0.66719	-0.0880127	2	RTN1	1	Reticulon protein; stabilizes membrane curvature; involved in nuclear pore assembly and maintenance of tubular ER morphology; mutant overexpressing RTN1 shows increase in tubular ER; interacts with exocyst subunit Sec6p, Yip3p, and Sbh1p; more abundant than Rtn2p; member of the RTNLA subfamily; mutants have reduced phosphatidylserine transfer between the ER and mitochondria; RTN1 has a paralog, R…
15	12	10	YML002W	101.289	96.2472	50.245	27.1279	31.8279	45.718	0.23609	0.19424	0.11111	0.399441	-0.550994	-2.37125	0.271261	0.180765	0.777789	0.14981	0.0898305	-2.12352	-0.950436	-2.77069	-0.0904965	0.506527	2	YML002W	1
7	4	11	YIR020W-B	100.524	91.4643	38.249	35.2654	46.1353	62.1594	0.20101	0.13696	0.10764	-0.0770546	-1.12664	-2.85638	1.28673	1.01069	1.7823	-0.241317	-0.788038	-1.88295	-1.04959	-2.77932	-0.27604	0.495571	2	YIR020W-B	1
6	15	19	YPR159W	103.57	99.3064	43.8899	35.305	47.3359	63.1814	0.19937	0.10036	0.05453	0.713912	-0.218351	-2.25892	1.25385	1.30088	1.55575	-0.525903	-2.61721	-6.60154	-0.932263	-2.97283	0.0470283	0.301895	2	KRE6	1	Type II integral membrane protein; required for beta-1,6 glucan biosynthesis; putative beta-glucan synthase; localizes to ER, plasma membrane, sites of polarized growth and secretory vesicles; functionally redundant with Skn1p; KRE6 has a paralog, SKN1, that arose from the whole genome duplication
6	4	15	YGL056C	103.396	95.4251	44.1353	32.4736	41.732	54.512	0.23276	0.14894	0.10842	0.695075	-0.514952	-2.24649	-0.0527281	-0.124275	0.00805502	0.347072	-0.435229	-1.67211	-1.21003	-2.94156	-0.0715469	0.0607831	2	SDS23	1	Protein involved in cell separation during budding; one of two S. cerevisiae homologs (Sds23p and Sds24p) of the S. pombe Sds23 protein, which is implicated in APC/cyclosome regulation; SDS23 has a paralog, SDS24, that arose from the whole genome duplication
6	4	14	YBL027W	94.4692	49.0834	40.412	37.1822	50.1064	72.8261	0.22235	0.13568	0.10371	-0.273422	-4.05632	-2.43506	2.12007	2.00546	3.27757	0.0749049	-1.0308	-2.10294	-3.7829	-2.16163	-0.114612	1.1575	3	RPL19B	1	Ribosomal 60S subunit protein L19B; rpl19a and rpl19b single null mutations result in slow growth, while the double null mutation is lethal; homologous to mammalian ribosomal protein L19, no bacterial homolog; RPL19B has a paralog, RPL19A, that arose from the whole genome duplication
5	4	20	YLR322W	88.0408	44.4777	31.7877	41.0085	52.8725	68.6372	0.16694	0.11501	0.07312	-1.01763	-4.47284	-3.24452	3.37333	2.79305	3.11227	-0.89546	-1.72946	-5.0799	-3.45521	-2.22689	-0.580283	-0.26106	3	VPS65	1	Dubious open reading frame; unlikely to encode a functional protein, based on available experimental and comparative sequence data; not conserved in closely related Saccharomyces species; 75% of ORF overlaps the verified gene SFH1; deletion causes a vacuolar protein sorting defect and blocks anaerobic growth
6	3	2	YPR189W	115.863	95.9198	70.1418	32.622	45.8464	52.7213	0.23344	0.12565	0.11862	2.04766	-0.477146	-0.929366	0.0157656	0.92208	-0.311623	0.364851	-1.4813	-0.739095	-2.5248	-2.97702	0.906314	-0.327389	3	SKI3	1	Ski complex component and TPR protein; mediates 3'-5' RNA degradation by the cytoplasmic exosome; null mutants have superkiller phenotype of increased viral dsRNAs and are synthetic lethal with mutations in 5'-3' mRNA decay; mutations in the human ortholog, TTC37, causes Syndromic diarrhea/Trichohepatoenteric (SD/THE) syndrome
5	16	9	YPL074W	121.395	105.126	89.4377	34.9689	46.4632	55.775	0.18261	0.11777	0.12227	2.60118	0.161781	-0.324789	0.586358	1.16306	0.81607	-0.48577	-1.6055	-0.584049	-2.43939	-2.92596	0.576704	0.229711	3	YTA6	1	Putative ATPase of the CDC48/PAS1/SEC18 (AAA) family; localized to the cortex of mother cells but not to daughter cells; relocalizes from cytoplasm to plasma membrane foci upon DNA replication stress
7	15	1	YDR249C	123.98	113.006	87.0939	34.7078	47.9048	54.1858	0.16316	0.12119	0.1113	2.46777	0.519524	-0.382584	1.02945	1.46069	0.358814	-1.2309	-1.49635	-1.54817	-1.94824	-2.85035	0.431238	-0.670639	3	YDR249C	1
15	16	2	YMR023C	129.435	119.165	98.501	28.9628	35.4944	44.0206	0.18656	0.16654	0.11868	3.45314	1.20036	0.0727222	1.11803	1.11322	0.474761	-1.14514	-1.15432	-1.43108	-2.25278	-3.38041	-0.0048081	-0.643264	3	MSS1	1	Mitochondrial protein; forms a heterodimer complex with Mto1p that performs the 5-carboxymethylaminomethyl modification of the wobble uridine base in mitochondrial tRNAs; similar to human GTPBP3
5	12	5	YGR012W	105.41	89.8138	72.8419	36.3264	45.6056	53.4002	0.20614	0.1543	0.13147	0.866864	-1.00832	-1.1653	1.21277	0.944949	0.392105	0.129417	0.0352585	0.257494	-1.87518	-2.03216	-0.267824	-0.820669	3	YGR012W	1
6	10	4	YBL064C	105.445	84.3945	67.2128	33.5018	42.0394	55.2718	0.23128	0.14193	0.1299	0.91737	-1.3579	-1.07771	0.421744	-0.0460959	0.143694	0.308378	-0.750085	0.292711	-2.27527	-1.99508	-0.46784	-0.27805	3	PRX1	1	Mitochondrial peroxiredoxin with thioredoxin peroxidase activity; has a role in reduction of hydroperoxides; reactivation requires Trr2p and glutathione; induced during respiratory growth and oxidative stress; phosphorylated; protein abundance increases in response to DNA replication stress
15	16	1	YMR241W	135.642	131.844	135.856	24.6006	25.9967	34.2643	0.21642	0.19888	0.13241	4.12659	2.16926	1.96461	-0.894967	-1.30218	-1.26697	-0.364459	0.298237	-0.175169	-1.95732	-2.16198	-0.407216	-0.372006	3	YHM2	1	Citrate and oxoglutarate carrier protein; exports citrate from and imports oxoglutarate into the mitochondrion, causing net export of NADPH reducing equivalents; also associates with mt nucleoids and has a role in replication and segregation of the mt genome
6	4	4	YBL017C	107.012	78.7424	69.212	32.4894	42.4678	55.5861	0.22342	0.14135	0.12605	1.08737	-1.78982	-0.976455	-0.0454417	0.0628324	0.199803	0.10288	-0.776135	-0.0594569	-2.87719	-2.06383	0.108274	0.245244	3	PEP1	1	Type I transmembrane sorting receptor for multiple vacuolar hydrolases; cycles between the late-Golgi and prevacuolar endosome-like compartments
15	3	12	YLL061W	92.6266	59.4559	41.8693	31.0914	41.4039	53.7604	0.19173	0.14627	0.10614	-0.540389	-3.36253	-2.79544	2.10024	2.61609	2.21357	-1.00997	-2.06475	-2.57814	-2.82214	-2.25505	0.515851	0.113327	3	MMP1	1	High-affinity S-methylmethionine permease; required for utilization of S-methylmethionine as a sulfur source; has similarity to S-adenosylmethionine permease Sam3p
9	7	3	YMR158C-B	118.826	95.1535	71.0243	32.4426	43.4941	53.6013	0.21212	0.13743	0.11784	1.58268	-0.475921	-0.874835	0.317704	0.417671	0.310107	-0.20759	-0.612195	-0.907403	-2.0586	-2.45752	0.0999667	-0.00759771	3	YMR158C-B	1
3	3	6	YGR170W	94.0585	65.6243	41.2636	33.8776	46.9186	65.1316	0.18596	0.11149	0.11203	-1.05246	-3.37814	-3.38082	3.13864	3.27963	3.04822	-1.77589	-4.2007	-4.07325	-2.32568	-2.32836	0.140984	-0.0904258	3	PSD2	1	Phosphatidylserine decarboxylase of the Golgi and vacuolar membranes; converts phosphatidylserine to phosphatidylethanolamine; controls vacuolar membrane phospholipid content by regulating phospholipids in compartments that will eventually give rise to the vacuole; loss of Psd2p causes a specific reduction in vacuolar membrane PE levels while total PE levels are not significantly affected
2	6	1	YDR411C	123.876	119.474	120.816	27.4355	35.8026	48.2112	0.24246	0.18231	0.15763	3.1345	0.961221	0.795477	-0.180945	0.118964	-0.129338	0.127717	-0.803534	0	-2.17328	-2.33902	0.299909	0.0516072	3	DFM1	1	Endoplasmic reticulum (ER) localized protein; involved in ER-associated protein degradation (ERAD), ER stress, and homeostasis; interacts with components of ERAD-L and ERAD-C and Cdc48p; derlin-like family member similar to Der1p
2	3	1	YPL206C	124.668	121.092	123.655	26.9174	33.6912	48.6673	0.24343	0.20449	0.15498	3.22034	1.08485	0.939245	-0.419988	-0.41799	-0.0479204	0.153078	0.192686	-0.242401	-2.13548	-2.28109	0.00199781	0.372068	3	PGC1	1	Phosphatidyl Glycerol phospholipase C; regulates the phosphatidylglycerol (PG) content via a phospholipase C-type degradation mechanism; contains glycerophosphodiester phosphodiesterase motifs
6	16	11	YNL192W	107.753	84.8272	65.518	36.3869	48.7585	67.1365	0.17771	0.14741	0.10238	1.16783	-1.32483	-1.16354	1.75309	1.66265	2.26183	-1.0922	-0.503949	-2.2246	-2.49266	-2.33137	-0.0904315	0.508741	3	CHS1	1	Chitin synthase I; requires activation from zymogenic form in order to catalyze the transfer of N-acetylglucosamine (GlcNAc) to chitin; required for repairing the chitin septum during cytokinesis; transcription activated by mating factor
9	7	2	YOR300W	121.652	92.8248	80.155	33.6071	45.4028	58.081	0.19064	0.13155	0.11225	1.88927	-0.653876	-0.412402	0.855058	0.903105	1.10984	-0.76918	-0.876296	-1.41873	-2.54315	-2.30167	0.048047	0.254785	3	YOR300W	2
6	2	6	YBL005W	110.192	82.8483	82.7897	31.3514	45.3598	51.1391	0.23834	0.12364	0.12971	1.4324	-1.47606	-0.288802	-0.57059	0.798322	-0.594084	0.49296	-1.57158	0.275331	-2.90846	-1.72121	1.36891	-0.0234939	3	PDR3	1	Transcriptional activator of the pleiotropic drug resistance network; regulates expression of ATP-binding cassette (ABC) transporters through binding to cis-acting PDRE sites (PDR responsive elements); has a role in response to drugs and organic solvents; post-translationally up-regulated in cells lacking functional mitochondrial genome; involved in diauxic shift; relative distribution to nucleus…
6	6	3	YGL063W	114.56	91.6169	78.7315	31.1675	43.6693	54.4669	0.24849	0.13403	0.12879	1.90633	-0.80597	-0.494332	-0.65541	0.368408	-7.14097e-06	0.75833	-1.10491	0.191177	-2.7123	-2.40066	1.02382	0.655403	3	PUS2	1	Mitochondrial tRNA:pseudouridine synthase; acts at positions 27 and 28, but not at position 72; efficiently and rapidly targeted to mitochondria, specifically dedicated to mitochondrial tRNA modification; mutation also affects pseudouridylation of some nuclear-encoded mRNAs; PUS2 has a paralog, PUS1, that arose from the whole genome duplication
9	15	16	YDR019C	110.377	82.1868	73.0173	31.107	46.0117	51.5219	0.22381	0.12606	0.10828	0.666048	-1.46682	-0.773895	-0.2986	1.05796	-0.0611151	0.098043	-1.12288	-1.78188	-2.13287	-1.43994	1.35656	0.237485	3	GCV1	1	T subunit of the mitochondrial glycine decarboxylase complex; glycine decarboxylase is required for the catabolism of glycine to 5,10-methylene-THF; expression is regulated by levels of levels of 5,10-methylene-THF in the cytoplasm
7	16	12	YGR263C	114.214	97.6501	90.8091	35.0262	50.5849	59.9434	0.17788	0.10935	0.12465	1.40828	-0.653935	-0.194424	1.17637	2.1423	1.38668	-0.846046	-2.02815	-0.327013	-2.06222	-1.60271	0.965929	0.210313	3	SAY1	1	Sterol deacetylase; component of the sterol acetylation/deacetylation cycle along with Atf2p; active both in the endoplasmic reticulum (ER) and in lipid droplets; integral membrane protein with active site in the ER lumen; green fluorescent protein (GFP)-fusion protein localizes to the ER
16	1	1	YMR252C	111.92	88.9362	88.4706	26.4648	38.3441	46.2496	0.20608	0.11998	0.10769	1.02977	-1.19064	-0.469794	0.859664	1.87991	0.863952	-1.31953	-2.87705	-3.67078	-2.22041	-1.49956	1.02025	0.00428775	3	YMR252C	1
6	3	1	YPL052W	118.706	103.925	91.7055	36.1023	51.9566	62.6772	0.18538	0.12067	0.10525	2.35617	0.134559	0.16275	1.62175	2.476	1.46574	-0.891669	-1.70498	-1.96208	-2.22161	-2.19342	0.854249	-0.156012	3	OAZ1	1	Regulator of ornithine decarboxylase Spe1p; antizyme that binds to Spe1p to stimulate ubiquitin-independent degradation by the proteasome; binding of polyamines to nascent Oaz1p during translation stimulates +1 ribosomal frameshifting, allowing translation of full-length Oaz1p
5	16	17	YPL070W	120.591	109.279	108.205	33.1831	45.7514	48.8993	0.20462	0.13039	0.12459	2.51391	0.479208	0.62571	-0.23772	0.982046	-0.411414	0.0896767	-1.03866	-0.371834	-2.0347	-1.8882	1.21977	-0.173693	3	MUK1	1	Guanine nucleotide exchange factor (GEF); involved in vesicle-mediated vacuolar transport, including Golgi-endosome trafficking and sorting through the multivesicular body (MVB); specifically stimulates the intrinsic guanine nucleotide exchange activity of Rab family members (Vps21p/Ypt52p/Ypt53p); partially redundant with GEF VPS9; required for localization of the CORVET complex to endosomes; co…
1	4	15	YDL227C	98.1283	76.5219	51.4468	29.2736	45.2658	78.2923	0.24773	0.13312	0.09372	-0.266469	-2.2328	-2.33342	1.01662	2.10889	0.966857	-0.786305	-1.8541	-1.01991	-1.96633	-2.06695	1.09226	-0.0497654	3	RF1	384
15	8	3	YMR176W	102.649	77.6733	66.207	26.6242	37.0042	40.3906	0.21865	0.14239	0.13747	0.546986	-1.97039	-1.56284	0.0388452	1.49718	-0.173278	-0.306156	-2.23902	0.28768	-2.51737	-2.10982	1.45834	-0.212124	3	ECM5	1	Subunit of the Snt2C complex; physically associates with Snt2p and Rpd3p; along with Snt2p, recruits Rpd3p to a small number of promoters; also colocalizes with Snt2p, independently of Rpd3p, to promoters of stress response genes in response to oxidative stress; contains ATP/GTP-binding site motif A; null mutant exhibits increased cellular volume, large drooping buds with elongated necks; relativ…
16	9	1	YNL339C	120.598	100.891	98.8721	25.608	37.3457	41.2406	0.24069	0.12897	0.13024	1.97129	-0.277089	0.0569971	0.464299	1.62599	-0.0302786	-0.414657	-2.47326	-1.60808	-2.24838	-1.91429	1.1617	-0.494578	3	YRF1-6	1	Helicase encoded by the Y' element of subtelomeric regions; highly expressed in the mutants lacking the telomerase component TLC1; potentially phosphorylated by Cdc28p
11	15	18	YBR116C	112.242	85.9184	82.5765	29.8116	36.8567	57.4158	0.26005	0.16	0.1189	0.952171	-1.21724	-0.568118	-1.20413	-0.607035	0.346291	1.31901	0.00359322	-0.199409	-2.16941	-1.52029	0.597092	1.55042	3	YBR116C	1
7	12	21	YMR084W	101.174	79.4347	69.1446	31.595	44.3479	55.6207	0.22625	0.16186	0.13519	-0.0065265	-2.04594	-1.29164	-0.406993	0.556115	0.614975	0.418578	0.330352	0.637103	-2.03941	-1.28512	0.963108	1.02197	3	YMR084W	1
5	13	23	YLR332W	102.967	84.0549	80.3239	30.9933	40.7805	51.7558	0.21838	0.17877	0.13978	0.601816	-1.44841	-0.786367	-1.24819	-0.282148	0.0985445	0.449429	1.13433	1.01763	-2.05023	-1.38818	0.966038	1.34673	3	MID2	2	O-glycosylated plasma membrane protein; acts as a sensor for cell wall integrity signaling and activates the pathway; interacts with Rom2p, a guanine nucleotide exchange factor for Rho1p, and with cell integrity pathway protein Zeo1p; MID2 has a paralog, MTL1, that arose from the whole genome duplication
11	6	5	YDR463W	100.354	69.6248	57.1573	34.8983	43.0744	65.1627	0.21114	0.1531	0.10146	-0.337602	-2.46237	-1.8555	1.14314	0.974239	1.7293	0.040263	-0.306322	-1.79468	-2.12477	-1.5179	-0.168899	0.586167	3	STP1	1	Transcription factor; contains a N-terminal regulatory motif (RI) that acts as a cytoplasmic retention determinant and as an Asi dependent degron in the nucleus; undergoes proteolytic processing by SPS (Ssy1p-Ptr3p-Ssy5p)-sensor component Ssy5p in response to extracellular amino acids; activates transcription of amino acid permease genes and may have a role in tRNA processing; STP1 has a paralog,…
6	5	5	YPL033C	107.147	87.9821	77.2152	32.473	43.0119	56.5911	0.23942	0.17934	0.13054	1.10201	-1.08374	-0.571124	-0.0530096	0.201226	0.379232	0.521197	0.930195	0.351253	-2.18574	-1.67313	0.254235	0.432242	3	SRL4	1	Protein of unknown function; involved in regulation of dNTP production; null mutant suppresses the lethality of lcd1 and rad53 mutations; expression is induced by Kar4p
5	15	12	YLR284C	115.562	101.785	100.097	30.4721	38.9051	47.2922	0.22355	0.16047	0.13975	1.96828	-0.0935027	0.215047	-1.48871	-0.759085	-0.69832	0.584598	0.312386	1.01488	-2.06178	-1.75323	0.729628	0.790393	3	ECI1	1	Peroxisomal delta3,delta2-enoyl-CoA isomerase; hexameric protein that converts 3-hexenoyl-CoA to trans-2-hexenoyl-CoA, essential for the beta-oxidation of unsaturated fatty acids, oleate-induced; ECI1 has a paralog, DCI1, that arose from the whole genome duplication
5	12	6	YDR203W	99.2311	74.6832	66.5952	34.2566	46.2261	57.3047	0.22613	0.14176	0.11869	0.196456	-2.16458	-1.48167	0.257669	1.10276	1.08914	0.652051	-0.527979	-0.911519	-2.36104	-1.67813	0.84509	0.831475	3	YDR203W	1
10	10	21	YKL202W	106.05	70.1494	73.8338	31.1803	43.2948	55.3748	0.23998	0.16985	0.13607	-0.0106683	-2.39542	-1.19684	-0.152984	0.44717	0.761102	0.160006	0.569076	1.07571	-2.38475	-1.18618	0.600154	0.914085	3	YKL202W	1
15	14	10	YMR015C	94.9869	66.3988	60.0517	26.5766	33.855	44.0078	0.20409	0.16434	0.11803	-0.284309	-2.83196	-1.87458	0.0168938	0.696285	0.472474	-0.686824	-1.25314	-1.49054	-2.54766	-1.59027	0.679391	0.455581	3	ERG5	1	C-22 sterol desaturase; a cytochrome P450 enzyme that catalyzes the formation of the C-22(23) double bond in the sterol side chain in ergosterol biosynthesis; may be a target of azole antifungal drugs
13	3	7	YBR182C-A	109.407	76.8977	75.4831	32.1647	42.5123	69.4081	0.20674	0.12146	0.09858	0.206299	-2.3949	-1.24989	0.356411	0.662433	0.893556	-0.403022	-1.89003	-2.06407	-2.60119	-1.45619	0.306022	0.537145	3	YBR182C-A	1
7	16	20	YGR270W	104.708	78.8607	85.7409	37.7368	52.3714	59.5626	0.156	0.10777	0.09569	0.376906	-2.0898	-0.451105	2.42719	2.59662	1.3187	-1.41809	-2.09911	-2.97604	-2.4667	-0.828011	0.169423	-1.10849	3	YTA7	1	Protein that localizes to chromatin; has a role in regulation of histone gene expression; has a bromodomain-like region that interacts with the N-terminal tail of histone H3, and an ATPase domain; relocalizes to the cytosol in response to hypoxia; potentially phosphorylated by Cdc28p
16	6	4	YOR308C	110.67	88.805	90.8323	25.7426	34.3179	39.9387	0.28457	0.15562	0.15458	0.894105	-1.20066	-0.350186	0.526415	0.855981	-0.262699	0.732577	-1.27627	0.618351	-2.09477	-1.24429	0.329565	-0.789115	3	SNU66	1	Component of the U4/U6.U5 snRNP complex; involved in pre-mRNA splicing via spliceosome; also required for pre-5S rRNA processing and may act in concert with Rnh70p; has homology to human SART-1
2	1	6	YPL099C	93.3026	77.04	78.7308	33.76	46.3741	59.4461	0.18684	0.12316	0.12084	-0.182606	-2.28153	-1.33596	2.73755	2.80747	1.87637	-1.32646	-3.46027	-3.36526	-2.09893	-1.15336	0.0699193	-0.861186	3	INA17	1	F1F0 ATPase synthase peripheral stalk assembly factor; subunit of the matrix-exposed inner mitochondrial membrane localized INA complex (Ina22p-Ina17p) involved in assembly of the F1F0 peripheral stalk; co-purifies with Ina22p and ATP synthase subunits; null mutant displays elevated frequency of mitochondrial genome loss and has a respiratory growth defect
5	14	24	YDR230W	108.661	87.0104	91.2329	43.9879	59.7721	67.5775	0.12043	0.09506	0.09271	1.21953	-1.22255	-0.233871	4.7482	4.54771	2.9231	-2.11145	-2.62552	-3.28796	-2.44208	-1.4534	-0.200493	-1.8251	3	YDR230W	1
6	4	1	YGL045W	114.465	95.2713	87.4191	33.9144	44.4281	51.7844	0.18505	0.11113	0.1094	1.89606	-0.526708	-0.0543395	0.61214	0.561387	-0.478893	-0.900296	-2.13347	-1.58247	-2.42277	-1.9504	-0.0507527	-1.09103	3	RIM8	2	Protein involved in proteolytic activation of Rim101p; part of response to alkaline pH; interacts with ESCRT-1 subunits Stp22p and Vps28p; essential for anaerobic growth; member of the arrestin-related trafficking adaptor family
2	5	3	YPL192C	100.468	82.5154	84.7726	32.3257	43.2533	55.5283	0.21612	0.13873	0.1252	0.594771	-1.86311	-1.02997	2.07565	2.0138	1.17694	-0.560937	-2.76094	-2.96644	-2.45788	-1.62474	-0.0618549	-0.898716	3	PRM3	1	Protein required for nuclear envelope fusion during karyogamy; pheromone-regulated; localizes to the outer face of the nuclear membrane; interacts with Kar5p at the spindle pole body
9	14	1	YDL172C	109.061	72.3093	82.0806	37.8155	46.5597	69.6741	0.14941	0.14078	0.10587	0.523291	-2.22164	-0.314876	2.79706	1.19731	3.17949	-1.84713	-0.461729	-2.00232	-2.74493	-0.838167	-1.59975	0.382426	3	YDL172C	1
6	1	2	YPR164W	96.2513	72.4372	54.0617	43.7739	57.8562	79.6906	0.13554	0.10473	0.08317	-0.0800811	-2.27166	-1.74376	5.16182	3.97635	4.50304	-2.19473	-2.42093	-3.98178	-2.19157	-1.66368	-1.18548	-0.658782	3	MMS1	1	Subunit of E3 ubiquitin ligase complex involved in replication repair; stabilizes protein components of the replication fork such as the fork-pausing complex and leading strand polymerase, preventing fork collapse and promoting efficient recovery during replication stress; regulates Ty1 transposition; involved with Rtt101p in nonfunctional rRNA decay
6	6	4	YBL038W	90.8045	60.9428	48.0709	37.9057	46.881	61.0788	0.20335	0.17527	0.13218	-0.671025	-3.15004	-2.04716	2.45395	1.18518	1.18039	-0.421846	0.74739	0.501267	-2.47902	-1.37614	-1.26877	-1.27356	3	MRPL16	1	Mitochondrial ribosomal protein of the large subunit; homologous to bacterial L16 ribosomal protein; synthetic lethality with hac1 mutation suggests a possible role in synthesis of precursors for protein glycosylation
9	16	8	YJR011C	109.872	81.6512	87.9067	35.4097	44.6113	58.4839	0.18465	0.14836	0.11605	0.611239	-1.50775	-0.0198084	1.68689	0.7018	1.18177	-0.925788	-0.121271	-1.07114	-2.11899	-0.631047	-0.98509	-0.505122	3	YJR011C	1
15	4	17	YMR155W	93.8001	65.3246	67.3164	27.4439	30.9764	41.9971	0.22851	0.23588	0.13138	-0.413071	-2.91405	-1.50665	0.417104	-0.0357898	0.113517	-0.0483679	1.9601	-0.269385	-2.50098	-1.09358	-0.452894	-0.303586	3	YMR155W	1
10	2	1	YNL130C	119.154	84.8732	106.327	33.7617	44.4509	52.4166	0.15254	0.12956	0.10236	1.41104	-1.27025	0.448809	1.03819	0.741184	0.232995	-2.1261	-1.24056	-2.00781	-2.68128	-0.962228	-0.297002	-0.805192	3	CPT1	1	Cholinephosphotransferase; required for phosphatidylcholine biosynthesis and for inositol-dependent regulation of EPT1 transcription; CPT1 has a paralog, EPT1, that arose from the whole genome duplication
10	3	7	YNL022C	103.381	64.2921	81.5071	32.4871	41.5448	48.6945	0.18324	0.14266	0.12038	-0.300245	-2.84303	-0.808222	0.450022	0.00212353	-0.431491	-1.32345	-0.652169	-0.359485	-2.54278	-0.507976	-0.447898	-0.881512	3	RCM1	1	rRNA m5C methyltransferase; methylates cytosine at position 2278 of 25S rRNA while Nop2p methylates cytosine at position 2870; contains seven beta-strand methyltransferase motif; localized to the nucleolus; interacts with Trm112p; homolog of NSUN5A, a human gene which is deleted in Williams-Beuren Syndrome
8	3	22	YML094W	81.6769	41.6449	43.7667	40.7882	68.5214	73.6953	0.18418	0.09539	0.10568	-2.16831	-4.4657	-2.51349	4.04415	6.34253	3.71627	-0.83598	-2.30819	-1.47362	-2.29739	-0.345186	2.29838	-0.327885	3	GIM5	1	Subunit of the heterohexameric cochaperone prefoldin complex; prefoldin binds specifically to cytosolic chaperonin and transfers target proteins to it; prefoldin complex also localizes to chromatin of actively transcribed genes in the nucleus and facilitates transcriptional elongation
13	3	10	YGL185C	109.639	77.2796	99.6291	32.7651	47.7309	66.6563	0.22084	0.1195	0.13059	0.231548	-2.36571	-0.0269963	0.633459	1.9896	0.402297	-0.0343804	-1.97807	0.863954	-2.59725	-0.258544	1.35614	-0.231162	3	YGL185C	1
10	4	2	YIL130W	109.313	66.4882	96.4833	32.975	47.8136	52.5355	0.19313	0.11636	0.10801	0.343331	-2.6752	-0.0497386	0.675161	1.59637	0.25422	-1.06488	-1.83344	-1.491	-3.01853	-0.393069	0.921212	-0.420941	3	ASG1	1	Zinc cluster protein proposed to be a transcriptional regulator; regulator involved in the stress response; null mutants have a respiratory deficiency, calcofluor white sensitivity and slightly increased cycloheximide resistance
11	2	20	YBR138C	101.371	63.8604	63.9019	33.9661	47.5613	54.2695	0.20016	0.12087	0.11632	-0.227173	-2.90288	-1.51391	0.712988	2.11531	-0.215399	-0.246807	-1.75394	-0.435407	-2.67571	-1.28674	1.40233	-0.928387	3	YBR138C	1
1	2	18	YDL227C	101.167	71.9852	77.3872	28.3545	45.5549	72.408	0.26278	0.12421	0.09304	0.0632009	-2.57949	-1.01964	0.592477	2.18241	-0.0836458	-0.392826	-2.2543	-1.08211	-2.64269	-1.08284	1.58993	-0.676123	3	RF1	384
1	10	9	YDL227C	91.4425	65.8775	70.1634	28.9003	44.4055	72.546	0.2508	0.14464	0.09877	-0.991838	-3.04623	-1.3855	0.844325	1.8901	-0.0590023	-0.70604	-1.33668	-0.55798	-2.05439	-0.393663	1.04577	-0.903327	3	RF1	384
15	4	11	YMR152W	97.6921	75.3995	79.8817	29.1745	41.01	44.4715	0.21356	0.14442	0.12377	0.00919005	-2.14415	-0.870271	1.21568	2.51591	0.555265	-0.439233	-2.14785	-0.965488	-2.15334	-0.879461	1.30023	-0.660418	3	YIM1	1	Protein of unknown function; null mutant displays sensitivity to DNA damaging agents; may have a role in lipid metabolism, based on localization to lipid droplets; the authentic, non-tagged protein is detected in highly purified mitochondria in high-throughput studies; protein abundance increases in response to DNA replication stress
11	4	17	YDR455C	102.907	72.5947	101.49	31.1499	37.4584	57.3597	0.2299	0.15849	0.13444	-0.0605385	-2.23542	0.38977	-0.586605	-0.454001	0.336288	0.53074	-0.0642288	1.22207	-2.17488	0.450308	0.132604	0.922893	3	YDR455C	1
10	16	10	YNL105W	111.817	81.9812	99.6945	33.4506	43.9186	59.7308	0.21835	0.16339	0.1227	0.615078	-1.49125	0.112898	0.894656	0.605817	1.53875	-0.405506	0.278924	-0.14727	-2.10633	-0.50218	-0.288839	0.644093	3	RRT16	1	Dubious open reading frame; unlikely to encode a functional protein, based on available experimental and comparative sequence data; partially overlaps verified gene INP52; identified in a screen for mutants with decreased levels of rDNA transcription
15	5	14	YLR018C	82.4042	50.8824	64.1678	30.6707	38.5742	54.9943	0.22218	0.15705	0.11655	-1.64947	-4.0177	-1.66611	1.90611	1.89646	2.43384	-0.213865	-1.58057	-1.62592	-2.36824	-0.0166471	-0.00965772	0.527722	3	POM34	1	Subunit of the transmembrane ring of the nuclear pore complex (NPC); contributes to nucleocytoplasmic transport, NPC biogenesis and spindle pole body duplication
14	5	4	YDL227C	95.2404	59.4661	79.0159	27.012	31.0674	44.8327	0.21728	0.16015	0.12815	-1.08055	-3.86912	-1.16977	1.18717	1.02807	1.71167	-1.40345	-1.96684	-2.99388	-2.78857	-0.0892169	-0.159101	0.524498	3	RF2	384
7	14	18	YFR023W	113.351	93.3334	110.876	28.7907	40.0472	44.1252	0.23543	0.14131	0.16218	1.31459	-0.983814	0.821885	-1.70101	-0.537601	-1.43726	0.658588	-0.592657	3.10594	-2.29841	-0.492708	1.16341	0.263751	3	PES4	1	Poly(A) binding protein, suppressor of DNA polymerase epsilon mutation; PES4 has a paralog, MIP6, that arose from the whole genome duplication
9	2	18	YDR034C	104.077	73.5477	82.5422	31.88	47.0692	53.3885	0.21938	0.13457	0.10905	-0.0174839	-2.12701	-0.291496	0.0580717	1.32689	0.272106	-0.0177785	-0.740652	-1.71144	-2.10952	-0.274012	1.26882	0.214034	3	LYS14	1	Transcriptional activator involved in regulating lysine biosynthesis; involved in the regulation of genes of the lysine biosynthesis pathway; requires 2-aminoadipate semialdehyde as co-inducer
14	7	3	YDL227C	111.695	92.7564	108.039	24.4539	30.2693	36.6275	0.24854	0.16829	0.17289	0.704726	-1.32512	0.300136	0.00672108	0.825117	0.246836	-0.586167	-1.60123	1.09858	-2.02985	-0.404589	0.818396	0.240115	3	RF2	384
2	7	6	YBR212W	86.1875	66.746	83.1337	30.1561	43.6352	54.7469	0.19153	0.14899	0.13306	-0.954554	-3.06818	-1.11297	1.0745	2.11091	1.03744	-1.20384	-2.30011	-2.24747	-2.11363	-0.158421	1.03641	-0.0370628	3	NGR1	1	RNA binding protein that negatively regulates growth rate; interacts with the 3' UTR of the mitochondrial porin (POR1) mRNA and enhances its degradation; overexpression impairs mitochondrial function; interacts with Dhh1p to mediate POR1 mRNA decay; expressed in stationary phase
7	2	13	YGR287C	98.363	72.5511	72.4511	32.5529	47.6861	55.8443	0.21199	0.11458	0.1108	-0.311515	-2.57197	-1.12418	0.0350705	1.40509	0.654899	0.0457534	-1.79324	-1.5939	-2.26045	-0.812668	1.37002	0.619828	3	IMA1	1	Major isomaltase (alpha-1,6-glucosidase/alpha-methylglucosidase); required for isomaltose utilization; preferred specificity for isomaltose, alpha-methylglucoside, and palatinose, but also exhibits alpha-1,2 glucosidase activity on sucrose and kojibiose, and can cleave the 1,3-alpha linkage of nigerose and turanose and the alpha-1,5 linkage of leucrose in vitro; member of the IMA isomaltase family
8	10	7	YOL162W	104.301	76.6217	87.2817	29.6101	43.7374	52.8927	0.25073	0.13534	0.11966	0.286294	-1.79282	-0.309639	-1.11403	0.0395893	0.00250559	0.903957	-0.51383	-0.194836	-2.07912	-0.595934	1.15362	1.11654	3	YOL162W	1
16	7	3	YMR297W	115.055	86.044	108.423	23.318	32.3731	39.1027	0.2996	0.18932	0.17334	1.36987	-1.41166	0.540709	-0.592426	0.361394	-0.41194	1.12553	0.237377	2.33437	-2.78153	-0.829164	0.95382	0.180486	3	PRC1	1	Vacuolar carboxypeptidase Y (proteinase C, CPY); broad-specificity C-terminal exopeptidase involved in non-specific protein degradation in the vacuole; member of the serine carboxypeptidase family
6	7	3	YPL015C	108.892	80.0333	89.0176	31.7816	42.2926	53.1541	0.25194	0.1543	0.12457	1.29133	-1.69117	0.0266159	-0.372054	0.0182942	-0.234365	0.84853	-0.194483	-0.194836	-2.9825	-1.26471	0.390349	0.137689	3	HST2	1	Cytoplasmic NAD(+)-dependent protein deacetylase; member of the silencing information regulator 2 (Sir2) family of NAD(+)-dependent protein deacetylases; modulates nucleolar (rDNA) and telomeric silencing; possesses NAD(+)-dependent histone deacetylase activity in vitro; contains a nuclear export signal (NES); function regulated by its nuclear export
7	14	14	YFR021W	97.5948	63.8864	82.1527	32.8259	44.7211	54.5005	0.22587	0.12937	0.13119	-0.394853	-3.23411	-0.632834	0.161011	0.651033	0.414994	0.408643	-1.12894	0.271215	-2.83926	-0.237981	0.490023	0.253983	3	ATG18	1	Phosphoinositide binding protein; required for vesicle formation in autophagy and the cytoplasm-to-vacuole targeting (Cvt) pathway; binds both phosphatidylinositol (3,5)-bisphosphate and phosphatidylinositol 3-phosphate; WD-40 repeat protein; relocalizes from vacuole to cytoplasm upon DNA replication stress; has 4 mammalian homologs WIPI1, WIPI2, WIPI3 and WIPI4/WDR45; mutations in human WDR45 ca…
15	12	5	YMR205C	104.026	78.7109	97.9814	25.1014	29.4563	39.9428	0.27071	0.23736	0.14235	0.696407	-1.8911	0.0464066	-0.663834	-0.422357	-0.253218	1.05494	2.02658	0.734064	-2.5875	-0.65	0.241477	0.410616	3	PFK2	1	Beta subunit of heterooctameric phosphofructokinase; involved in glycolysis; indispensable for anaerobic growth; activated by fructose-2,6-bisphosphate and AMP; mutation inhibits glucose induction of cell cycle-related genes
11	15	11	YOR266W	103.462	70.0344	78.9086	33.5798	42.2497	61.6064	0.22094	0.14332	0.10488	-0.000394379	-2.43107	-0.753882	0.534687	0.7645	1.09442	0.296482	-0.745593	-1.48185	-2.43068	-0.753488	0.229813	0.559733	3	PNT1	1	Mitochondrial integral inner membrane protein; involved in membrane insertion of C-terminus of Cox2p, interacts genetically and physically with Cox18p; deletion mutant sensitive to the anti-Pneumocystis carinii drug pentamidine
16	11	4	YOR045W	108.029	81.4573	91.4063	24.6366	32.4569	42.3805	0.28002	0.15039	0.14043	0.607564	-1.76216	-0.321116	0.0160286	0.382715	0.173216	0.613619	-1.51117	-0.675979	-2.36973	-0.92868	0.366687	0.157187	3	TOM6	1	Component of the TOM (translocase of outer membrane) complex; responsible for recognition and initial import steps for all mitochondrially directed proteins; promotes assembly and stability of the TOM complex
3	7	6	YGR206W	96.6988	72.3415	71.2739	28.9806	39.2355	54.1544	0.23231	0.14769	0.13874	-0.766	-2.86482	-1.86092	0.878902	1.32568	1.08852	-0.564074	-2.57477	-1.63003	-2.09882	-1.09492	0.446778	0.209616	3	MVB12	1	ESCRT-I subunit required to stabilize ESCRT-I core complex oligomers; the ESCRT-I core complex (Stp22p, Vps28p, Srn2p) is involved in ubiquitin-dependent sorting of proteins into the endosome; deletion mutant is sensitive to rapamycin and nystatin
10	2	6	YIL114C	107.335	75.3366	80.7458	31.7953	43.4451	52.6421	0.22031	0.14224	0.11479	0.128819	-1.99903	-0.846775	0.130797	0.485414	0.273245	-0.354262	-0.671034	-0.870814	-2.12785	-0.975595	0.354617	0.142448	3	POR2	1	Putative mitochondrial porin (voltage-dependent anion channel); not required for mitochondrial membrane permeability or mitochondrial osmotic stability; POR2 has a paralog, POR1, that arose from the whole genome duplication
14	3	16	YDL227C	102.774	76.9445	70.4796	26.2612	32.8601	39.2775	0.25177	0.14187	0.14538	-0.263242	-2.53345	-1.6021	0.840684	1.48397	0.719915	-0.501719	-2.78789	-1.41782	-2.27021	-1.33885	0.64329	-0.12077	3	RF2	384
5	9	3	YJL159W	92.9317	64.8468	55.5598	36.1566	48.114	58.056	0.19622	0.13027	0.12313	-0.486995	-2.91627	-2.04057	1.13441	1.58287	1.22329	-0.12994	-1.04405	-0.505383	-2.42927	-1.55357	0.44846	0.0888717	3	HSP150	1	O-mannosylated heat shock protein; secreted and covalently attached to the cell wall via beta-1,3-glucan and disulfide bridges; required for cell wall stability; induced by heat shock, oxidative stress, and nitrogen limitation; HSP150 has a paralog, PIR3, that arose from the whole genome duplication
6	4	5	YGL049C	107.938	86.9967	93.0671	31.7493	42.3713	49.7811	0.23535	0.15342	0.13985	1.1879	-1.15904	0.231708	-0.386964	0.0383037	-0.836533	0.414787	-0.234008	1.20286	-2.34695	-0.956197	0.425268	-0.449569	3	TIF4632	1	Translation initiation factor eIF4G; subunit of the mRNA cap-binding protein complex (eIF4F) that also contains eIF4E (Cdc33p); associates with the poly(A)-binding protein Pab1p, also interacts with eIF4A (Tif1p); TIF4632 has a paralog, TIF4631, that arose from the whole genome duplication
6	10	5	YNL239W	96.1769	66.9559	73.5714	33.8303	46.5887	55.6679	0.23282	0.1292	0.13403	-0.0881553	-2.69053	-0.755668	0.573341	1.11085	0.214404	0.348641	-1.32186	0.67049	-2.60238	-0.667513	0.53751	-0.358937	3	LAP3	1	Cysteine aminopeptidase with homocysteine-thiolactonase activity; protects cells against homocysteine toxicity; has bleomycin hydrolase activity in vitro; transcription is regulated by galactose via Gal4p; orthologous to human BLMH
3	16	10	YHR176W	114.066	93.532	110.307	28.644	39.9043	52.4422	0.20013	0.1191	0.11921	1.1182	-1.24548	0.11596	0.723572	1.49577	0.782858	-1.40541	-3.85889	-3.41648	-2.36368	-1.00225	0.772199	0.059286	3	FMO1	1	Flavin-containing monooxygenase; localized to the cytoplasmic face of the ER membrane; catalyzes oxidation of biological thiols to maintain the ER redox buffer ratio for correct folding of disulfide-bonded proteins
6	7	5	YPL014W	101.566	81.2449	79.3223	32.0862	44.3283	52.9366	0.22709	0.13175	0.13158	0.496514	-1.59859	-0.464409	-0.231468	0.535999	-0.273201	0.198831	-1.20732	0.446384	-2.0951	-0.960924	0.767466	-0.0417334	3	YPL014W	1
10	2	11	YDR058C	111.7	79.1239	94.6817	32.1634	47.3284	52.1488	0.23489	0.13257	0.10846	0.602318	-1.70961	-0.140983	0.300667	1.47297	0.185191	0.0269291	-1.10536	-1.44983	-2.31192	-0.7433	1.17231	-0.115476	3	TGL2	1	Triacylglycerol lipase that is localized to the mitochondria; has lipolytic activity towards triacylglycerols and diacylglycerols when expressed in E. coli
1	6	20	YDL227C	101.467	79.8617	84.8659	25.3111	37.7076	68.7696	0.31025	0.14321	0.10682	0.0957711	-1.97758	-0.640879	-0.811926	0.186722	-0.733173	0.848268	-1.40091	0.178371	-2.07335	-0.73665	0.998648	0.0787537	3	RF1	384
16	16	2	YOL006C	103.54	91.8921	39.384	41.5309	50.044	80.5257	0.1364	0.1128	0.06328	0.120545	-0.964751	-2.95583	7.812	4.85537	6.98307	-3.1413	-3.19954	-7.73305	-1.0853	-3.07637	-2.95663	-0.828924	4	TOP1	1	Topoisomerase I; nuclear enzyme that relieves torsional strain in DNA by cleaving and re-sealing the phosphodiester backbone; relaxes both positively and negatively supercoiled DNA; functions in replication, transcription, and recombination; role in processing ribonucleoside monophosphates in genomic DNA into irreversible single-strand breaks
9	9	1	YNR058W	126.078	119.636	75.1065	33.7018	39.6605	59.1009	0.17506	0.14746	0.09849	2.36953	1.395	-0.668087	0.898763	-0.557252	1.29192	-1.17652	-0.161695	-2.67739	-0.974533	-3.03762	-1.45601	0.39316	4	BIO3	1	7,8-diamino-pelargonic acid aminotransferase (DAPA); catalyzes the second step in the biotin biosynthesis pathway; BIO3 is in a cluster of 3 genes (BIO3, BIO4, and BIO5) that mediate biotin synthesis; BIO3 and BIO4 were acquired by horizontal gene transfer (HGT) from bacteria
13	14	24	YOR026W	120.681	123.249	88.0282	38.4002	44.5167	81.1857	0.16732	0.14378	0.08554	1.42956	1.14723	-0.614532	3.2338	1.17219	2.99616	-1.43365	-0.887525	-3.25686	-0.282332	-2.04409	-2.06161	-0.237637	4	BUB3	2	Kinetochore checkpoint WD40 repeat protein; localizes to kinetochores during prophase and metaphase, delays anaphase in the presence of unattached kinetochores; forms complexes with Mad1p-Bub1p and with Cdc20p, binds Mad2p and Mad3p
7	16	1	YNR074C	131.988	129.239	113.512	34.9957	42.709	55.8587	0.17243	0.13434	0.11592	3.3366	1.76001	0.955391	1.1623	0.139315	0.657459	-0.988535	-0.905716	-1.12556	-1.57659	-2.38121	-1.02298	-0.504838	4	AIF1	1	Mitochondrial cell death effector; translocates to the nucleus in response to apoptotic stimuli, homolog of mammalian Apoptosis-Inducing Factor, putative reductase
2	5	4	YBR195C	86.1742	72.4923	32.2253	35.21	46.6472	63.7248	0.19725	0.13943	0.10858	-0.956002	-2.62906	-3.69128	3.40663	2.87691	2.6402	-1.05429	-2.7295	-4.48671	-1.67306	-2.73527	-0.529728	-0.76643	4	MSI1	1	Subunit of chromatin assembly factor I (CAF-1); chromatin assembly by CAF-1 affects multiple processes including silencing at telomeres, mating type loci, and rDNA; maintenance of kinetochore structure; deactivation of DNA damage checkpoint after DNA repair; chromatin dynamics during transcription; and repression of divergent noncoding transcription; Msi1p localizes to nucleus and cytoplasm and i…
15	11	1	YAR029W	120.327	115.78	99.3506	29.5643	34.5526	44.1534	0.19953	0.16087	0.13164	2.46493	0.941649	0.115752	1.39558	0.873713	0.498478	-0.806044	-1.40899	-0.245603	-1.52328	-2.34918	-0.521868	-0.897102	4	YAR029W	1
2	4	1	YDR393W	121.66	117.325	116.76	32.9743	41.5168	55.0418	0.17793	0.1467	0.12793	2.89404	0.79702	0.590051	2.37496	1.57217	1.09009	-1.55941	-2.40297	-2.71672	-2.09702	-2.30399	-0.802782	-1.28487	4	SHE9	1	Protein required for normal mitochondrial morphology; mitochondrial inner membrane protein; may be involved in fission of the inner membrane; forms a homo-oligomeric complex
9	12	2	YCR071C	110.346	88.6429	58.3598	37.9386	48.0754	61.0819	0.19894	0.13809	0.13074	0.662687	-0.973451	-1.51624	2.85386	1.58277	1.64557	-0.552178	-0.582551	0.272587	-1.63614	-2.17893	-1.27109	-1.20829	4	IMG2	1	Mitochondrial ribosomal protein of the large subunit; conserved in metazoa, with similarity to human mitochondrial ribosomal protein MRPL49
9	8	1	YDL118W	118.768	102.542	75.95	48.0682	67.3553	86.8946	0.12845	0.07539	0.0751	1.57638	0.0886849	-0.625369	7.5282	6.48594	6.25377	-2.39513	-3.39874	-4.81692	-1.4877	-2.20175	-1.04226	-1.27443	4	YDL118W	1
5	16	1	YPL079W	137.004	128.8	115.382	37.524	46.3862	51.1936	0.1664	0.14387	0.13867	4.29462	1.97094	0.989202	1.76543	1.14349	-0.00182541	-0.909578	-0.433208	0.916093	-2.32368	-3.30542	-0.621944	-1.76725	4	RPL21B	1	Ribosomal 60S subunit protein L21B; homologous to mammalian ribosomal protein L21, no bacterial homolog; RPL21B has a paralog, RPL21A, that arose from the whole genome duplication
5	16	2	YDR231C	113.891	100.487	59.9081	48.834	62.8546	86.4744	0.12161	0.1027	0.082	1.78697	-0.192727	-1.82034	6.98448	5.33164	6.29664	-2.0806	-2.28237	-4.26763	-1.9797	-3.60731	-1.65284	-0.687836	4	COX20	1	Mitochondrial inner membrane protein; required for proteolytic processing of Cox2p and its assembly into cytochrome c oxidase
7	16	8	YGR260W	119.647	116.303	64.6918	37.6101	48.6349	59.7101	0.18607	0.13357	0.11543	1.99772	0.771521	-1.51716	2.36872	1.64637	1.34503	-0.63192	-0.940301	-1.17039	-1.22619	-3.51487	-0.722346	-1.02369	4	TNA1	1	High affinity nicotinic acid plasma membrane permease; responsible for uptake of low levels of nicotinic acid; expression of the gene increases in the absence of extracellular nicotinic acid or para-aminobenzoate (PABA)
9	6	1	YDL100C	127.295	113.553	75.1255	38.6201	52.4693	69.5483	0.15979	0.11373	0.1009	2.50149	0.93015	-0.667125	3.16833	2.70022	3.15703	-1.57575	-1.67669	-2.45694	-1.57134	-3.16862	-0.468111	-0.0113032	4	GET3	1	Guanine nucleotide exchange factor for Gpa1p; amplifies G protein signaling; functions as a chaperone under ATP-depleted oxidative stress conditions; subunit of the GET complex, which is involved in ATP dependent Golgi to ER trafficking and insertion of tail-anchored (TA) proteins into the ER membrane under non-stress conditions; has low-level ATPase activity; protein abundance increases in respo…
15	16	5	YMR242C	110.363	93.9459	100.419	44.2939	59.2008	59.4045	0.13643	0.09609	0.08735	1.38388	-0.726854	0.169885	8.19262	7.1421	3.22117	-2.45578	-4.3186	-4.2969	-2.11073	-1.214	-1.05051	-4.97145	4	RPL20A	1	Ribosomal 60S subunit protein L20A; homologous to mammalian ribosomal protein L18A, no bacterial homolog; RPL20A has a paralog, RPL20B, that arose from the whole genome duplication
1	2	15	YDL227C	83.1786	48.585	46.75	35.9733	49.3216	77.2176	0.16375	0.11634	0.11032	-1.88843	-4.3677	-2.5713	4.10819	3.14036	0.774985	-2.98195	-2.60778	0.498523	-2.47927	-0.682866	-0.96783	-3.33321	4	RF1	384
15	16	6	YMR024W	112.202	104.068	92.5639	34.8657	35.489	56.7527	0.1448	0.1645	0.09589	1.5834	0.0466249	-0.22797	3.84193	1.11183	2.74775	-2.23695	-1.24595	-3.51573	-1.53677	-1.81137	-2.7301	-1.09418	4	MRPL3	1	Mitochondrial ribosomal protein of the large subunit; located in close proximity to the polypeptide exit channel of the ribosome; mutations in human homolog MRPL44 cause childhood cardiomyopathy; human MRPL44 deficiency results in inefficient assembly of the mitochondrial ribosome, and in tissue-specific respiratory chain deficiency, manifesting as either Complex I+Complex IV or Complex IV defici…
15	3	9	YAL046C	86.3954	65.8483	49.2034	33.8621	36.2757	55.0422	0.17095	0.14561	0.10199	-1.21644	-2.87403	-2.424	3.37879	1.31191	2.4424	-1.55326	-2.0944	-2.95775	-1.65759	-1.20756	-2.06687	-0.936388	4	AIM1	1	Protein involved in mitochondrial function or organization; null mutant displays elevated frequency of mitochondrial genome loss
7	16	10	YGR261C	121.072	122.572	97.0664	40.4485	48.7622	60.6113	0.1791	0.14357	0.12348	2.1523	1.25058	0.122481	3.67853	1.67874	1.50592	-0.814149	-0.491148	-0.434035	-0.901719	-2.02982	-1.99979	-2.17261	4	APL6	1	Beta3-like subunit of the yeast AP-3 complex; functions in transport of alkaline phosphatase to the vacuole via the alternate pathway; exists in both cytosolic and peripherally associated membrane-bound pools
4	10	1	YOR209C	113.303	100.81	85.6558	40.9752	52.7486	64.6182	0.18114	0.13602	0.11305	0.800268	-0.52171	-0.690655	5.33924	3.83866	2.94497	-1.02867	-1.23	-1.99363	-1.32198	-1.49092	-1.50058	-2.39427	4	NPT1	1	Nicotinate phosphoribosyltransferase; acts in the salvage pathway of NAD+ biosynthesis; required for silencing at rDNA and telomeres and has a role in silencing at mating-type loci; localized to the nucleus
5	16	14	YDR241W	118.834	117.586	103.979	38.8403	45.3209	52.0189	0.14942	0.1404	0.1225	2.32323	1.114	0.411647	2.37281	0.872546	0.145505	-1.35352	-0.589063	-0.563011	-1.20923	-1.91159	-1.50026	-2.2273	4	BUD26	1	Dubious open reading frame; unlikely to encode a functional protein, based on available experimental and comparative sequence data; not conserved in closely related Saccharomyces species; 1% of ORF overlaps the verified gene SNU56; diploid mutant displays a weak budding pattern phenotype in a systematic assay
5	16	10	YDR237W	104.042	85.5648	85.5592	44.3768	53.1743	63.3254	0.14997	0.13283	0.11834	0.71838	-1.33302	-0.52122	4.92765	2.8698	2.164	-1.33914	-0.929072	-0.943535	-2.0514	-1.2396	-2.05786	-2.76365	4	MRPL7	1	Mitochondrial ribosomal protein of the large subunit; MRPL7 produces both YmL5 and YmL7, which are two different modified forms of the same protein
5	2	19	YGL212W	86.6228	61.2749	42.4639	40.8048	48.4602	60.9469	0.16421	0.1233	0.10273	-1.17147	-3.18923	-2.70382	3.27933	1.67094	1.73937	-0.966835	-1.35711	-2.37141	-2.01776	-1.53235	-1.60839	-1.53996	4	VAM7	1	Vacuolar SNARE protein; functions with Vam3p in vacuolar protein trafficking; has an N-terminal PX domain (phosphoinositide-binding module) that binds PtdIns-3-P and mediates membrane binding; SNAP-25 homolog; protein abundance increases in response to DNA replication stress
16	5	1	YMR282C	117.912	100.266	101.882	32.0818	39.6162	47.7682	0.19922	0.12419	0.11306	1.67981	-0.324802	0.209441	3.45164	2.20343	1.13506	-1.49888	-2.68795	-3.17957	-2.00461	-1.47037	-1.24821	-2.31659	4	AEP2	1	Mitochondrial protein; likely involved in translation of the mitochondrial OLI1 mRNA; exhibits genetic interaction with the OLI1 mRNA 5'-untranslated leader
2	13	8	YBR260C	94.9087	92.198	34.4595	32.0611	38.8929	42.3511	0.20999	0.18317	0.23217	-0.00835356	-1.12318	-3.57812	1.95358	0.904872	-1.17551	-0.721204	-0.764907	6.81833	-1.11482	-3.56977	-1.0487	-3.12909	4	RGD1	1	GTPase-activating protein (RhoGAP) for Rho3p and Rho4p; possibly involved in control of actin cytoskeleton organization
10	4	1	YGL219C	110.048	101.239	70.5938	40.0165	47.9564	51.5944	0.1397	0.11134	0.10735	0.423122	-0.0195689	-1.36093	3.92448	1.63271	0.0862049	-2.46179	-2.05891	-1.55137	-0.442691	-1.78405	-2.29177	-3.83828	4	MDM34	1	Mitochondrial component of the ERMES complex; links the ER to mitochondria and may promote inter-organellar calcium and phospholipid exchange as well as coordinating mitochondrial DNA replication and growth; required for mitophagy; ERMES complex is often co-localized with peroxisomes and with concentrated areas of pyruvate dehydrogenase
8	16	1	YKR092C	124.115	124.145	113.432	38.5595	43.5885	55.8139	0.16978	0.14284	0.11465	2.43601	1.83883	1.01479	3.01569	0.001709	0.523998	-1.21247	-0.176966	-0.653111	-0.597177	-1.42122	-3.01398	-2.49169	4	SRP40	1	Nucleolar serine-rich protein; role in preribosome assembly or transport; may function as a chaperone of small nucleolar ribonucleoprotein particles (snoRNPs); immunologically and structurally to rat Nopp140
9	2	1	YJR026W	129.062	125.218	90.7355	39.0858	41.0492	54.049	0.12882	0.14783	0.10736	2.69324	1.82158	0.12346	3.38323	-0.204092	0.390023	-2.38545	-0.145076	-1.86603	-0.871653	-2.56978	-3.58732	-2.9932	4	YJR026W	1
9	1	23	YLR434C	102.414	57.6021	105.523	36.4492	64.3799	54.6277	0.1607	0.10209	0.12806	-0.197876	-3.34554	0.872399	2.16659	5.72925	0.49334	-1.55196	-2.1995	0.0274416	-3.14766	1.07027	3.56267	-1.67324	5	YLR434C	1
13	6	11	YER076C	99.659	70.7969	107.329	31.3484	44.8008	59.7387	0.23659	0.11575	0.14208	-0.851257	-2.86111	0.362959	-0.0202832	1.24445	-0.83266	0.3774	-2.1465	1.91497	-2.00985	1.21422	1.26473	-0.812377	5	YER076C	1
9	1	10	YJR109C	98.2524	62.938	82.5716	33.14	51.3391	52.233	0.17549	0.12607	0.12674	-0.649441	-2.93778	-0.290009	0.639513	2.41279	0.0658335	-1.16527	-1.12243	-0.0933015	-2.28834	0.359432	1.77328	-0.57368	5	CPA2	1	Large subunit of carbamoyl phosphate synthetase; carbamoyl phosphate synthetase catalyzes a step in the synthesis of citrulline, an arginine precursor
11	5	2	YFR025C	113.719	85.6365	120.47	31.0357	42.1179	53.2094	0.21024	0.13917	0.12346	1.11247	-1.23878	1.35106	-0.639262	0.730966	-0.404649	0.0167327	-0.931991	0.217704	-2.35125	0.238587	1.37023	0.234613	5	HIS2	1	Histidinolphosphatase; catalyzes the eighth step in histidine biosynthesis; mutations cause histidine auxotrophy and sensitivity to Cu, Co, and Ni salts; transcription is regulated by general amino acid control
6	1	11	YPL060W	97.3197	75.6178	102.726	33.4392	48.688	57.2244	0.20893	0.1623	0.11242	0.035838	-2.0286	0.720891	0.392857	1.64474	0.492274	-0.275958	0.164839	-1.30622	-2.06444	0.685053	1.25189	0.099417	5	MFM1	1	Mitochondrial inner membrane magnesium transporter; involved in maintenance of mitochondrial magnesium concentrations and membrane potential; indirectly affects splicing of group II introns; functionally and structurally related to Mrs2p
5	3	3	YJL206C-A	97.3723	79.4463	107.943	31.2349	47.0652	54.1002	0.21732	0.13298	0.12055	-0.00521426	-1.80059	0.612437	-1.1367	1.31617	0.517072	0.421716	-0.922335	-0.741381	-1.79538	0.617651	2.45287	1.65377	5	YJL206C-A	1
10	2	16	YIL121W	116.148	83.9523	125.386	28.0349	44.0262	45.7694	0.23286	0.1146	0.13374	1.08494	-1.34063	1.41408	-1.60446	0.633194	-0.953696	-0.0261448	-1.91249	0.862582	-2.42557	0.329145	2.23766	0.650769	5	QDR2	1	Plasma membrane transporter of the major facilitator superfamily; member of the 12-spanner drug:H(+) antiporter DHA1 family; exports copper; has broad substrate specificity and can transport many mono- and divalent cations; transports a variety of drugs and is required for resistance to quinidine, barban, cisplatin, and bleomycin; contributes to potassium homeostasis; expression is regulated by c…
6	1	10	YPR171W	100.86	66.4394	99.6778	31.6104	51.0821	55.4681	0.2328	0.14685	0.1144	0.419987	-2.73	0.566511	-0.45106	2.25359	0.178737	0.348118	-0.529102	-1.12511	-3.14998	0.146525	2.70465	0.629797	5	BSP1	1	Adapter that links synaptojanins to the cortical actin cytoskeleton; the synaptojanins are Inp52p and Inp53p
4	1	1	YLR149C	92.2698	51.6242	117.447	34.4979	33.2347	45.8382	0.14944	0.18396	0.11586	-1.48177	-4.28039	0.919439	2.35025	-1.124	-0.407714	-1.85746	0.923233	-1.7366	-2.79862	2.40121	-3.47425	-2.75796	5	YLR149C	1
9	16	19	YOR309C	103.458	70.8163	111.934	36.7489	42.3791	48.1761	0.20729	0.16221	0.1487	-0.0846997	-2.33574	1.19709	2.30485	0.13412	-0.65842	-0.333869	0.500805	1.91543	-2.25104	1.28179	-2.17073	-2.96327	5	YOR309C	2
6	6	5	YGL064C	96.8892	62.4684	86.9422	38.0815	45.6641	57.3242	0.20945	0.15777	0.14989	-0.0108668	-3.03346	-0.078492	2.53507	0.875708	0.510094	-0.262363	-0.0386271	2.12124	-3.02259	-0.0676252	-1.65936	-2.02498	5	MRH4	1	Mitochondrial ATP-dependent RNA helicase of the DEAD-box family; required for assembly of the large subunit of mitochondrial ribosomes; binds to the large subunit rRNA, 21S_rRNA; localizes to the matrix face of the mitochondrial inner membrane and associates with the large subunit precursor and with mature ribosomes
14	2	1	YDL227C	110.487	80.4182	124.578	29.6721	28.8593	35.3284	0.15329	0.15474	0.13814	0.573663	-2.268	1.13775	2.41469	0.46652	0.0149095	-3.07646	-2.20983	-2.08008	-2.84166	0.564082	-1.94817	-2.39978	5	RF2	384
13	4	12	YER109C	96.1681	71.6753	113.515	32.6553	46.6972	55.2376	0.22665	0.12176	0.13795	-1.23	-2.79398	0.676253	0.582796	1.72672	-1.63621	0.117521	-1.87656	1.53719	-1.56398	1.90625	1.14393	-2.21901	5	YER109C	1
15	3	11	YAL045C	73.5473	35.4709	72.8213	36.0028	48.4175	51.5587	0.16793	0.13495	0.11161	-2.6104	-5.19543	-1.22785	4.36664	4.39976	1.82049	-1.63222	-2.57319	-2.07779	-2.58503	1.38255	0.0331202	-2.54615	5	YAL045C	1
13	4	17	YDR448W	91.8977	54.6404	99.3285	34.4158	41.8531	64.5013	0.21001	0.13337	0.12098	-1.69332	-4.09577	-0.0422199	1.39516	0.494791	0.0175855	-0.317529	-1.35509	-0.0150929	-2.40245	1.6511	-0.900368	-1.37757	5	ADA2	1	Transcription coactivator; component of the ADA and SAGA transcriptional adaptor/HAT (histone acetyltransferase) complexes
9	7	8	YDL191W	103.018	71.6009	78.83	35.9684	48.4581	53.0483	0.22106	0.12681	0.14363	-0.132431	-2.27578	-0.479504	1.94469	1.6801	0.211372	0.0261448	-1.08919	1.45166	-2.14335	-0.347074	-0.264586	-1.73331	5	RPL35A	1	Ribosomal 60S subunit protein L35A; homologous to mammalian ribosomal protein L35 and bacterial L29; RPL35A has a paralog, RPL35B, that arose from the whole genome duplication
4	6	14	YGR064W	99.4812	70.756	84.7511	33.9695	46.1765	52.8368	0.22404	0.15471	0.12863	-0.699368	-2.81837	-0.736475	2.10644	2.1673	0.841715	0.0929448	-0.390538	-0.568499	-2.119	-0.0371069	0.0608552	-1.26473	5	YGR064W	1
5	7	16	YLR415C	78.858	40.738	62.007	33.7658	42.3168	50.0821	0.19475	0.15045	0.1446	-2.01391	-4.75862	-1.71404	0.0311828	0.108572	-0.200253	-0.168373	-0.137665	1.45852	-2.74471	0.299871	0.0773895	-0.231436	5	YLR415C	1
11	3	11	YCR083W	84.2368	37.4124	64.747	39.0157	51.3688	69.2409	0.16043	0.11676	0.11951	-2.08619	-4.924	-1.47111	3.04315	3.08362	2.45736	-1.28554	-1.93854	-0.143611	-2.8378	0.615084	0.0404691	-0.585783	5	TRX3	1	Mitochondrial thioredoxin; highly conserved oxidoreductase required to maintain the redox homeostasis of the cell, forms the mitochondrial thioredoxin system with Trr2p, redox state is maintained by both Trr2p and Glr1p
10	15	16	YIL103W	103.951	68.7096	109.004	32.9299	42.7778	47.7478	0.20449	0.14133	0.1321	-0.238337	-2.50545	0.584395	0.654344	0.315692	-0.600494	-0.767873	-0.711907	0.712568	-2.26711	0.822732	-0.338653	-1.25484	5	DPH1	1	Protein required for synthesis of diphthamide; required along with Dph2p, Kti11p, Jjj3p, and Dph5p; diphthamide is a modified histidine residue of translation elongation factor 2 (Eft1p or Eft2p); may act in a complex with Dph2p and Kti11p
10	10	5	YJL200C	96.0627	56.2611	82.5004	33.2376	41.9739	51.9343	0.21581	0.14313	0.1264	-1.09422	-3.45675	-0.757915	0.796361	0.111248	0.1469	-0.471914	-0.631059	0.191177	-2.36253	0.3363	-0.685114	-0.649462	5	ACO2	2	Putative mitochondrial aconitase isozyme; similarity to Aco1p, an aconitase required for the TCA cycle; expression induced during growth on glucose, by amino acid starvation via Gcn4p, and repressed on ethanol
6	9	6	YFR032C	100.061	78.3982	101.902	33.9681	43.3351	52.4224	0.23211	0.13272	0.14197	0.333243	-1.81612	0.679154	0.636924	0.283413	-0.364998	0.330078	-1.16375	1.39678	-2.14937	0.345911	-0.353512	-1.00192	5	RRT5	1	Putative protein of unknown function; non-essential gene identified in a screen for mutants with increased levels of rDNA transcription; expressed at high levels during sporulation
13	4	13	YDR315C	112.975	91.3924	108.277	31.6036	45.6909	52.0908	0.2407	0.13581	0.14572	0.593493	-1.28722	0.410981	0.0974891	1.4708	-2.198	0.484855	-1.2455	2.24793	-1.88072	-0.182512	1.37331	-2.29549	5	IPK1	2	Inositol 1,3,4,5,6-pentakisphosphate 2-kinase; nuclear protein required for synthesis of 1,2,3,4,5,6-hexakisphosphate (phytate), which is integral to cell function; has 2 motifs conserved in other fungi; ipk1 gle1 double mutant is inviable
7	3	17	YKL191W	86.9099	54.9935	65.0888	36.129	51.1325	56.0113	0.18405	0.11297	0.12555	-1.55411	-3.9137	-1.49705	1.68524	2.28155	0.684703	-0.684732	-1.86555	-0.244688	-2.35958	0.0570612	0.596306	-1.00054	5	DPH2	1	Protein required for synthesis of diphthamide; required along with Dph1p, Kti11p, Jjj3p, and Dph5p; diphthamide is a modified histidine residue of translation elongation factor 2 (Eft1p or Eft2p); may act in a complex with Dph1p and Kti11p
11	2	13	YDL095W	96.1687	59.0591	74.3236	36.8393	50.7605	60.2921	0.19115	0.12441	0.09433	-0.791642	-3.26978	-0.986096	2.03881	2.92893	0.859793	-0.482372	-1.59494	-2.44688	-2.47814	-0.194455	0.890118	-1.17902	5	PMT1	1	Protein O-mannosyltransferase of the ER membrane; transfers mannose from dolichyl phosphate-D-mannose to protein serine and threonine residues; 1 of 7 related proteins involved in O-glycosylation which is essential for cell wall rigidity; involved in ER quality control; amino terminus faces cytoplasm, carboxyl terminus faces ER lumen
13	3	15	YBR221W-A	108.715	70.2661	112.436	31.7667	44.7195	59.3291	0.24911	0.11548	0.12495	0.131223	-2.90167	0.621637	0.172725	1.22378	-0.905778	0.704733	-2.15863	0.348051	-3.0329	0.490415	1.05105	-1.0785	5	YBR221W-A	2
11	6	16	YBR171W	103.469	66.1602	99.1607	35.2413	46.7504	54.2429	0.20102	0.13369	0.11762	0.000394379	-2.72713	0.271801	1.30142	1.90908	-0.220138	-0.224322	-1.17813	-0.316493	-2.72752	0.271406	0.607665	-1.52155	5	SEC66	1	Non-essential subunit of Sec63 complex; with Sec61 complex, Kar2p/BiP and Lhs1p forms a channel competent for SRP-dependent and post-translational SRP-independent protein targeting and import into the ER; other members are Sec63p, Sec62p, and Sec72p
13	8	2	YJL096W	85.8496	73.7268	0	39.6723	48.3787	106.45	0.16921	0.14753	0	-2.3495	-2.63721	-5.0728	3.82083	2.15437	7.50636	-1.38424	-0.719093	-11.0814	-0.287707	-2.7233	-1.66646	3.68553	6	MRPL49	2	Mitochondrial ribosomal protein of the large subunit
16	14	24	YOL004W	107.658	100.203	93.2182	34.6375	43.8415	79.0066	0.17618	0.11954	0.05667	0.567313	-0.329667	-0.229347	4.631	3.27797	6.71187	-2.10126	-2.89681	-8.33768	-0.89698	-0.79666	-1.35303	2.08087	6	SIN3	1	Component of both the Rpd3S and Rpd3L histone deacetylase complexes; involved in transcriptional repression and activation of diverse processes, including mating-type switching and meiosis; involved in the maintenance of chromosomal integrity
9	8	14	YCR025C	93.8894	89.3719	39.1784	33.0201	44.1345	68.2492	0.22761	0.16196	0.11351	-1.1228	-0.917745	-2.4877	0.584213	0.580557	2.9251	0.197393	0.489576	-1.30348	0.205056	-1.3649	-0.00365519	2.34089	6	YCR025C	1
4	10	5	YOR212W	96.8114	104.098	56.9664	29.4665	38.0649	60.8992	0.21102	0.15891	0.13539	-0.989028	-0.270438	-2.14365	0.028504	0.104382	2.28105	-0.247461	-0.201894	0.0498523	0.71859	-1.15463	0.0758784	2.25254	6	STE4	1	G protein beta subunit; forms a dimer with Ste18p to activate the mating signaling pathway, forms a heterotrimer with Gpa1p and Ste18p to dampen signaling; may recruit Rho1p to the polarized growth site during mating; contains WD40 repeats
1	2	23	YDL227C	107.773	113.09	91.4449	27.7211	36.1784	86.0777	0.24735	0.18188	0.09989	0.779897	0.561701	-0.30768	0.300206	-0.202177	2.35673	-0.79624	0.335966	-0.455531	-0.218196	-1.08758	-0.502383	2.05652	6	RF1	384
8	13	6	YMR123W	85.2732	71.2057	34.0388	36.8415	52.4508	78.7842	0.19041	0.12192	0.08918	-1.77813	-2.20671	-3.00618	2.22293	2.25554	4.62476	-0.673098	-1.11659	-2.98291	-0.42858	-1.22805	0.0326091	2.40183	6	PKR1	1	V-ATPase assembly factor; functions with other V-ATPase assembly factors in the ER to efficiently assemble the V-ATPase membrane sector (V0); protein abundance increases in response to DNA replication stress
10	3	22	YBR041W	112.47	109.104	94.3111	29.6332	38.5622	58.0802	0.23215	0.17316	0.1015	0.685919	0.581424	-0.159751	-0.866932	-0.756392	1.24409	-0.0447076	0.717746	-2.08648	-0.104495	-0.84567	0.110539	2.11102	6	FAT1	1	Very long chain fatty acyl-CoA synthetase and fatty acid transporter; activates imported fatty acids with a preference for very long lengths (C20-C26); has a separate function in the transport of long chain fatty acids
11	4	13	YDR452W	105.385	100.061	79.1465	30.7639	37.5799	62.6075	0.20822	0.14803	0.11679	0.208285	-0.136476	-0.741835	-0.764713	-0.42312	1.27314	-0.0360798	-0.534042	-0.392415	-0.34476	-0.95012	0.341593	2.03785	6	PPN1	1	Vacuolar endopolyphosphatase with a role in phosphate metabolism; functions as a homodimer; relocalizes from vacuole to cytoplasm upon DNA replication stress
11	8	13	YDR486C	104.212	103.18	55.6236	29.8694	37.2641	62.2731	0.24441	0.19171	0.11301	0.0809637	0.101865	-1.93317	-1.17748	-0.503427	1.21344	0.910101	1.42786	-0.73818	0.0209011	-2.01414	0.674051	2.39092	6	VPS60	1	Protein involved in late endosome to vacuole transport; cytoplasmic and vacuolar membrane protein; required for normal filament maturation during pseudohyphal growth; may function in targeting cargo proteins for degradation; interacts with Vta1p
5	4	21	YGL227W	96.6143	100.278	54.392	32.5644	41.5391	58.5981	0.20173	0.15342	0.11169	-0.0874479	-0.208698	-2.09971	-0.523204	-0.0892062	1.32005	0.0141182	-0.00426695	-1.55182	-0.12125	-2.01226	0.433998	1.84326	6	VID30	1	Central component of GID Complex, involved in FBPase degradation; interacts strongly with Gid8p to serve as a scaffold for other GID Complex subunits; contains SPRY domain and 3 domains that are also found in Gid8p - LisH, CTLH, and CRA; required for association of Vid vesicles and actin patches in vacuole import and degradation pathway; shifts the balance of nitrogen metabolism toward glutamate …
10	1	17	YNL010W	116.442	113.79	88.6471	25.2063	31.0792	46.416	0.23473	0.20391	0.09647	1.11685	0.939553	-0.446606	-2.90975	-2.65943	-0.838264	0.022746	2.09889	-2.54658	-0.177294	-1.56345	0.250322	2.07148	6	YNL010W	1
10	2	12	YIL119C	116.844	112.435	87.753	28.5413	37.1063	54.9492	0.21617	0.1724	0.09094	1.16047	0.835959	-0.491889	-1.37078	-1.12664	0.685125	-0.462502	0.68361	-3.05242	-0.324513	-1.65236	0.244145	2.05591	6	RPI1	1	Transcription factor, allelic differences between S288C and Sigma1278b; mediates fermentation stress tolerance by modulating cell wall integrity; overexpression suppresses heat shock sensitivity of wild-type RAS2 overexpression and also suppresses cell lysis defect of mpk1 mutation; allele from S288c can confer fMAPK pathway independent transcription of FLO11; S288C and Sigma1278b alleles differ …
16	13	13	YNL298W	87.3801	94.0361	22.3226	26.1673	34.0273	58.4941	0.24375	0.16984	0.0757	-1.63271	-0.800913	-3.81992	0.722409	0.782069	3.0499	-0.334654	-0.637572	-6.59697	0.831793	-2.18721	0.0596603	2.32749	6	CLA4	1	Cdc42p-activated signal transducing kinase; member of the PAK (p21-activated kinase) family, along with Ste20p and Skm1p; involved in septin ring assembly, vacuole inheritance, cytokinesis, sterol uptake regulation; phosphorylates Cdc3p and Cdc10p; CLA4 has a paralog, SKM1, that arose from the whole genome duplication
1	3	11	YDL227C	74.9011	68.9047	0	35.1084	50.3343	106.45	0.1801	0.12589	0	-2.7865	-2.8149	-4.93899	3.70909	3.3979	5.9936	-2.55448	-2.17884	-9.59268	-0.0284006	-2.15249	-0.311192	2.28451	6	RF1	384
12	1	10	YCL021W-A	110.507	111.405	91.3287	31.2573	46.5835	79.1453	0.22441	0.13564	0.09264	-0.456812	-0.603106	-1.25307	0.370564	1.42837	4.02232	-0.110462	-1.02452	-2.31287	-0.146294	-0.796256	1.05781	3.65175	6	YCL021W-A	2
13	8	1	YGL101W	116.261	117.637	96.1183	32.9484	44.1863	88.3706	0.18638	0.14078	0.09224	0.949931	0.718344	-0.204807	0.718048	1.08817	4.27883	-0.93533	-1.02227	-2.644	-0.231587	-1.15474	0.370121	3.56078	6	YGL101W	2
10	1	20	YBR024W	116.924	114.264	102.598	26.9546	33.1442	56.5782	0.27659	0.19365	0.09726	1.16914	0.975728	0.25996	-2.10299	-2.13427	0.975942	1.11717	1.63806	-2.47432	-0.193408	-0.909175	-0.0312826	3.07893	6	SCO2	1	Protein anchored to mitochondrial inner membrane; may have a redundant function with Sco1p in delivery of copper to cytochrome c oxidase; interacts with Cox2p; SCO2 has a paralog, SCO1, that arose from the whole genome duplication
4	15	18	YKL177W	107.487	116.255	60.8437	26.7379	35.104	58.3153	0.26351	0.19143	0.11152	0.169197	0.658563	-1.94729	-1.23064	-0.648612	1.81976	1.12488	1.25875	-2.13359	0.489366	-2.11648	0.582031	3.0504	6	YKL177W	1
13	15	11	YJR151W-A	113.425	120.12	79.0535	28.8896	39.3266	76.8097	0.24647	0.15853	0.11952	0.642247	0.908122	-1.06907	-1.15493	-0.147727	2.21494	0.635711	-0.225025	-0.148642	0.265874	-1.71131	1.0072	3.36986	6	YJR151W-A	2
9	6	18	YBR295W	97.8057	100.6	54.6013	29.0679	39.9443	62.3267	0.22675	0.16532	0.11625	-0.6979	-0.0596718	-1.70659	-1.23954	-0.485077	1.8678	0.174909	0.640491	-1.05284	0.638229	-1.00869	0.754465	3.10734	6	PCA1	1	Cadmium transporting P-type ATPase; may also have a role in copper and iron homeostasis; stabilized by Cd binding, which prevents ubiquitination; S288C and other lab strains contain a G970R mutation which eliminates Cd transport function
9	12	16	YCR085W	106.55	109.492	71.2225	28.5565	39.4626	58.1499	0.27648	0.16689	0.12224	0.250816	0.619825	-0.864793	-1.47557	-0.607596	1.12213	1.47509	0.711008	-0.504926	0.369009	-1.11561	0.867975	2.5977	6	YCR085W	1
6	2	8	YBL006C	103.696	112.356	78.1088	31.1911	41.6734	66.5444	0.2002	0.1635	0.08362	0.727592	0.778855	-0.52587	-0.644552	-0.139188	2.15613	-0.504203	0.218737	-3.94062	0.051263	-1.25346	0.505364	2.80068	6	LDB7	1	Component of the RSC chromatin remodeling complex; interacts with Rsc3p, Rsc30p, Npl6p, and Htl1p to form a module important for a broad range of RSC functions
3	16	24	YHR189W	114.703	126.543	113.971	28.2589	38.6661	66.6943	0.2029	0.14468	0.09725	1.18731	1.27719	0.301506	0.54587	1.18088	3.32721	-1.33299	-2.70996	-5.42521	0.0898771	-0.885804	0.635005	2.78134	6	PTH1	1	One of two mitochondrially-localized peptidyl-tRNA hydrolases; dispensable for respiratory growth on rich medium, but required for respiratory growth on minimal medium; see also PTH2
10	16	14	YNL107W	113.18	115.995	80.0899	29.6777	43.1127	62.4926	0.21864	0.12822	0.08273	0.762931	1.10804	-0.879998	-0.84636	0.400854	2.0318	-0.397924	-1.30075	-3.80341	0.345105	-1.64293	1.24721	2.87816	6	YAF9	1	Subunit of NuA4 histone H4 acetyltransferase and SWR1 complexes; may function to antagonize silencing near telomeres; interacts directly with Swc4p; has homology to human leukemogenic protein AF9; contains a YEATS domain
13	11	6	YOL086W-A	107.455	111.997	70.0919	28.1456	38.2951	71.0099	0.26064	0.19695	0.1132	-0.00544807	0.287378	-1.52294	-1.49823	-0.410066	1.17953	1.00618	1.50062	-0.726746	0.292827	-1.51749	1.08816	2.67776	6	MHF1	2	Component of the heterotetrameric MHF histone-fold complex; in humans the MHF complex interacts with both DNA and Mph1p ortholog FANCM, a Fanconi anemia complementation group protein, to stabilize and remodel blocked replication forks and repair damaged DNA; mhf1 srs2 double mutants are MMS hypersensitive; ortholog of human centromere constitutive-associated network (CCAN) subunit CENP-S, also kn…
6	10	7	YNL238W	100.121	104.204	65.0046	30.6859	42.8984	66.2673	0.22033	0.16602	0.10677	0.33977	0.155919	-1.18954	-0.877665	0.172358	2.10666	0.0220924	0.331924	-1.82304	-0.18385	-1.52931	1.05002	2.98433	6	KEX2	1	Kexin, a subtilisin-like protease (proprotein convertase); a calcium-dependent serine protease involved in the activation of proproteins of the secretory pathway
10	14	23	YBR131W	118.268	117.344	99.0644	27.7097	39.9468	59.2444	0.27361	0.15834	0.11952	1.31489	1.21112	0.0809846	-1.75453	-0.40426	1.45192	1.03926	0.0521017	-0.438151	-0.103773	-1.23391	1.35027	3.20645	6	CCZ1	1	Subunit of a heterodimeric guanine nucleotide exchange factor (GEF); subunit of the Mon1-Ccz1 GEF complex, which stimulates nucleotide exchange and activation of Ypt7p, a Rab family GTPase involved in membrane tethering and fusion events at the late endosome and vacuole; GEF activity is stimulated by membrane association and anionic phospholipids; involved in localizing Ypt7p to the vacuolar memb…
8	16	23	YLL018C-A	110.886	114.921	90.1279	32.4844	48.9473	69.9952	0.19075	0.11742	0.09043	1.00072	1.13398	-0.165491	0.212313	1.36454	3.05571	-0.664209	-1.31871	-2.86856	0.133261	-1.16621	1.15223	2.84339	6	COX19	1	Protein required for cytochrome c oxidase assembly; located in the cytosol and mitochondrial intermembrane space; putative copper metallochaperone that delivers copper to cytochrome c oxidase; contains twin cysteine-x9-cysteine motifs
13	11	21	YHR050W-A	112.241	115.429	92.0205	26.8299	36.2364	70.1478	0.26626	0.19004	0.1183	0.513808	0.549629	-0.41234	-2.10537	-0.933622	1.02561	1.15312	1.19025	-0.260238	0.0358205	-0.926148	1.17175	3.13098	6	YHR050W-A	2
4	1	17	YLR169W	114.069	118.208	86.5394	20.1608	26.5723	36.8404	0.32089	0.25653	0.15134	0.883384	0.807822	-0.645905	-4.26564	-2.81835	-2.01403	2.62507	4.18273	1.50883	-0.075562	-1.52929	1.44729	2.25161	6	YLR169W	1
7	8	3	YKR035W-A	91.605	92.8035	47.98	31.9649	46.3934	63.2267	0.21746	0.14221	0.10917	-1.04472	-1.02431	-2.36354	-0.236278	1.07634	1.97283	0.188765	-0.552233	-1.743	0.0204097	-1.31882	1.31262	2.20911	6	DID2	1	Class E protein of the vacuolar protein-sorting (Vps) pathway; binds Vps4p and directs it to dissociate ESCRT-III complexes; forms a functional and physical complex with Ist1p; human ortholog may be altered in breast tumors
16	15	5	YNL291C	113.586	115.957	94.9762	23.9395	37.7579	50.086	0.25426	0.13362	0.11318	1.21055	0.874283	-0.140314	-0.305628	1.73082	1.54884	-0.0598716	-2.2644	-3.16859	-0.336265	-1.35086	2.03645	1.85446	6	MID1	1	N-glycosylated integral membrane protein of the ER and plasma membrane; functions as a stretch-activated Ca2+-permeable cation channel required for Ca2+ influx stimulated by pheromone; interacts with Cch1p; forms an oligomer
4	15	24	YKL183W	117.288	122.539	107.596	26.2319	38.5007	51.3974	0.25213	0.15391	0.11993	1.2326	1.13882	0.420521	-1.46413	0.215211	0.584737	0.827352	-0.42647	-1.36431	-0.0937787	-0.812075	1.67934	2.04887	6	LOT5	1	Protein of unknown function; gene expression increases in cultures shifted to a lower temperature; protein abundance increases in response to DNA replication stress
4	11	22	YKL150W	107.366	105.973	80.204	25.4579	37.0087	49.6927	0.26529	0.15606	0.13472	0.156126	-0.127169	-0.966765	-1.82128	-0.164233	0.280414	1.17142	-0.329902	-0.011434	-0.283295	-1.12289	1.65705	2.10169	6	MCR1	1	Mitochondrial NADH-cytochrome b5 reductase; involved in ergosterol biosynthesis
2	9	21	YPL152W	92.7116	105.248	88.8766	26.5251	38.2634	57.8428	0.31076	0.19361	0.14221	-0.246727	-0.125952	-0.822117	-0.601044	0.744801	1.59013	1.91341	-0.295991	-1.4105	0.120775	-0.575389	1.34584	2.19118	6	RRD2	1	Peptidyl-prolyl cis/trans-isomerase; also activates the phosphotyrosyl phosphatase activity of protein phosphatase 2A (PP2A); regulates G1 phase progression, the osmoresponse, microtubule dynamics; subunit of the Tap42p-Pph21p-Rrd2p complex; protein abundance increases in response to DNA replication stress
10	16	21	YBR288C	118.46	123.139	108.066	27.4889	38.2082	53.4365	0.26647	0.15559	0.1047	1.33581	1.65393	0.536861	-1.85641	-0.84642	0.415079	0.852582	-0.0714152	-1.79377	0.31812	-0.79895	1.00999	2.27149	6	APM3	1	Mu3-like subunit of the clathrin associated protein complex (AP-3); functions in transport of alkaline phosphatase to the vacuole via the alternate pathway
4	16	24	YOR137C	119.127	130.797	113.613	25.5709	34.9945	49.5827	0.26668	0.16702	0.11965	1.43213	1.76989	0.725252	-1.76915	-0.676467	0.260774	1.20776	0.162369	-1.38992	0.33776	-0.706877	1.09268	2.02992	6	SIA1	1	Protein of unassigned function; involved in activation of the Pma1p plasma membrane H+-ATPase by glucose; contains peptide signal for membrane localization
10	4	24	YIL146C	125.757	121.856	126.403	25.1671	33.6043	46.8008	0.27558	0.17989	0.13171	2.12751	1.55589	1.46555	-2.9278	-2.01726	-0.769562	1.09076	1.02003	0.676894	-0.571622	-0.661958	0.910535	2.15824	6	ATG32	1	Mitochondrial outer membrane protein required to initiate mitophagy; recruits the autophagy adaptor protein Atg11p and the ubiquitin-like protein Atg8p to the mitochondrial surface to initiate mitophagy, the selective vacuolar degradation of mitochondria in response to starvation; can promote pexophagy when placed ectopically in the peroxisomal membrane; regulates mitophagy and ethanol production…
11	8	8	YDL012C	112.067	108.635	102.235	28.1737	35.8028	56.2435	0.23946	0.18992	0.11576	0.933291	0.518694	0.427528	-1.95997	-0.875063	0.137008	0.780684	1.34746	-0.486632	-0.414597	-0.505764	1.0849	2.09698	6	YDL012C	1
13	16	23	YOL073C	124.275	130.225	124.796	24.3529	31.2188	59.5891	0.24876	0.19054	0.10307	1.81942	1.68032	1.24762	-3.24839	-2.20968	-0.859363	0.695583	1.21271	-1.65336	-0.139098	-0.571796	1.03871	2.38903	6	DSC2	1	Multi-transmembrane subunit of the DSC ubiquitin ligase complex; similar in sequence to rhomboid pseudoproteases Der1p and UBAC2 that function in ERAD; ortholog of fission yeast dsc2
13	9	23	YGR035W-A	118.278	120.811	109.85	26.4992	34.6681	63.8286	0.28048	0.18256	0.12545	1.16886	0.960922	0.490656	-2.25799	-1.33246	-0.102515	1.5249	0.854288	0.393787	-0.207939	-0.678205	0.925535	2.15548	6	YGR035W-A	2
13	14	22	YOL164W	119.51	124.55	115.19	26.2953	34.8526	62.8615	0.29578	0.1886	0.12794	1.30245	1.24663	0.761124	-2.35208	-1.28554	-0.275166	1.92491	1.12558	0.621553	-0.0558114	-0.541322	1.06654	2.07691	6	BDS1	1	Bacterially-derived sulfatase; required for use of alkyl- and aryl-sulfates as sulfur sources
10	16	24	YNL125C	124.937	132.596	118.261	28.0933	38.4203	54.6534	0.24585	0.17349	0.12478	2.03851	2.37663	1.05322	-1.57752	-0.792474	0.632314	0.313476	0.732568	0.0429919	0.33812	-0.985285	0.785051	2.20984	6	ESBP6	1	Protein with similarity to monocarboxylate permeases; appears not to be involved in transport of monocarboxylates such as lactate, pyruvate or acetate across the plasma membrane
15	12	23	YMR222C	103.355	115.421	87.8943	23.6039	29.1856	45.1258	0.26287	0.20361	0.10496	0.623593	0.91426	-0.464464	-1.35487	-0.4912	0.672079	0.849968	0.510686	-2.68608	0.290668	-1.08806	0.863671	2.02695	6	FSH2	1	Putative serine hydrolase that localizes to the cytoplasm; sequence is similar to S. cerevisiae Fsh1p and Fsh3p and the human candidate tumor suppressor OVCA2
10	14	21	YBR125C	114.867	112.334	87.5361	26.7374	36.146	50.5181	0.32153	0.18192	0.13198	0.945992	0.828295	-0.502877	-2.20317	-1.37086	-0.105937	2.29212	1.1112	0.701591	-0.117697	-1.44887	0.832313	2.09724	6	PTC4	1	Cytoplasmic type 2C protein phosphatase (PP2C); identified as a high-copy number suppressor of cnb1 mpk1 synthetic lethality; overexpression decreases high-osmolarity induced Hog1p phosphorylation and kinase activity
10	13	16	YNL081C	106.909	102.119	75.7066	29.3339	39.9288	57.994	0.26955	0.17789	0.10473	0.0825819	0.0476221	-1.10199	-1.00502	-0.408835	1.22869	0.933108	0.930195	-1.79102	-0.0349598	-1.18457	0.596187	2.23371	6	SWS2	1	Putative mitochondrial ribosomal protein of the small subunit; has similarity to E. coli S13 ribosomal protein; participates in controlling sporulation efficiency; localizes to vacuole in response to H2O2
13	8	17	YGL237C	105.152	105.771	74.2023	29.5355	39.5619	71.4919	0.26277	0.17874	0.10686	-0.255274	-0.188451	-1.31476	-0.856872	-0.0878888	1.26557	1.06187	0.682712	-1.30668	0.0668228	-1.05949	0.768983	2.12244	6	HAP2	2	Subunit of the Hap2p/3p/4p/5p CCAAT-binding complex; complex is heme-activated and glucose-repressed; complex is a transcriptional activator and global regulator of respiratory gene expression; contains sequences sufficient for both complex assembly and DNA binding
10	7	11	YNR006W	91.065	73.3758	47.7041	32.4725	45.5894	68.3075	0.24064	0.16777	0.0814	-1.63644	-2.14886	-2.52021	0.443271	1.03074	3.06991	0.177262	0.475652	-3.92507	-0.51242	-0.883763	0.587467	2.62664	6	VPS27	1	Endosomal protein that forms a complex with Hse1p; required for recycling Golgi proteins, forming lumenal membranes and sorting ubiquitinated proteins destined for degradation; has Ubiquitin Interaction Motifs which bind ubiquitin (Ubi4p)
11	13	12	YBR095C	111.515	110.39	93.4415	28.3511	36.2259	59.9286	0.25008	0.17011	0.09796	0.87332	0.652881	-0.0178514	-1.87811	-0.767463	0.79489	1.05834	0.457686	-2.11483	-0.220439	-0.891171	1.11065	2.673	6	RXT2	1	Component of the histone deacetylase Rpd3L complex; possibly involved in cell fusion and invasive growth; relocalizes to the cytosol in response to hypoxia
2	15	17	YPL105C	100.944	111.419	91.5388	26.7227	37.6698	60.318	0.29058	0.20486	0.12577	0.646452	0.345646	-0.68729	-0.509852	0.593814	2.03202	1.38581	0.209305	-2.9143	-0.300805	-1.33374	1.10367	2.54187	6	SYH1	1	Protein of unknown function that influences nuclear pore distribution; co-purifies with ribosomes; contains a GYF domain, which bind proline-rich sequences; deletion extends chronological lifespan; SYH1 has a paralog, SMY2, that arose from the whole genome duplication
3	16	7	YLR135W	114.916	122.024	110.341	25.6583	35.9314	57.7765	0.25994	0.15875	0.10913	1.2105	0.931828	0.117655	-0.654192	0.485401	1.73515	0.158307	-2.078	-4.33852	-0.27867	-1.09284	1.13959	2.38934	6	SLX4	1	Endonuclease involved in processing DNA; acts during recombination and repair; promotes template switching during break-induced replication (BIR), causing non-reciprocal translocations (NRTs); cleaves branched structures in a complex with Slx1p; involved interstrand cross-link repair and in Rad1p/Rad10p-dependent removal of 3'-nonhomologous tails during DSBR via single-strand annealing; relative …
5	2	24	YLR308W	108.656	116.847	125.56	24.7907	32.2606	40.2182	0.2721	0.19287	0.14124	1.21896	1.05754	1.50464	-4.11041	-2.44887	-1.96119	1.85393	1.76764	1.15118	-0.161419	0.285676	1.66154	2.14922	6	CDA2	1	Chitin deacetylase; together with Cda1p involved in the biosynthesis ascospore wall component, chitosan; required for proper rigidity of the ascospore wall
9	12	22	YCR087W	102.933	99.7715	89.0932	29.2802	40.3656	58.9452	0.23767	0.16307	0.12073	-0.141617	-0.123024	0.0402835	-1.14159	-0.377937	1.26411	0.46041	0.539432	-0.643049	0.0185936	0.181901	0.763657	2.40571	6	YCR087W	1
7	2	24	YIL097W	114.951	125.403	135.656	26.128	34.6805	47.7024	0.26795	0.18082	0.10633	1.4882	1.46694	2.07687	-2.92974	-1.90243	-0.798627	1.50882	1.18194	-2.00278	-0.0212604	0.588673	1.02731	2.13111	6	FYV10	1	Subunit of GID complex; involved in proteasome-dependent catabolite inactivation of gluconeogenic enzymes FBPase, PEPCK, and c-MDH; forms dimer with Rmd5p that is then recruited to GID Complex by Gid8p; contains a degenerate RING finger motif needed for GID complex ubiquitin ligase activity in vivo, as well as CTLH and CRA domains; plays role in anti-apoptosis; required for survival upon exposure…
13	15	9	YJR135W-A	115.216	126.565	104.222	28.8315	36.3315	69.6736	0.23876	0.1687	0.11402	0.836545	1.40064	0.205592	-1.18171	-0.909442	0.940969	0.434134	0.231763	-0.651739	0.564091	-0.630953	0.272271	2.12268	6	TIM8	2	Mitochondrial intermembrane space protein; forms a complex with Tim13p that delivers a subset of hydrophobic proteins to the TIM22 complex for inner membrane insertion; homolog of human TIMM8A, implicated in Mohr-Tranebjaerg syndrome
4	10	24	YGR112W	109.947	116.935	104.59	30.6237	42.1303	62.6209	0.20003	0.16035	0.10638	0.436169	0.710567	0.268274	0.562508	1.13829	2.5884	-0.534792	-0.137216	-2.60375	0.274398	-0.167896	0.575778	2.02589	6	SHY1	1	Mitochondrial inner membrane protein required for complex IV assembly; associates with complex IV assembly intermediates and complex III/complex IV supercomplexes; similar to human SURF1 involved in Leigh Syndrome; complex IV is also known as cytochrome c oxidase
10	14	22	YNL095C	115.083	120.662	111.819	26.7654	34.4171	50.1634	0.29208	0.19128	0.12129	0.96935	1.4647	0.726957	-2.19026	-1.81056	-0.16926	1.52215	1.53161	-0.276246	0.495351	-0.242393	0.379698	2.021	6	YNL095C	1
13	16	1	YLR329W	121.737	133.548	123.614	27.8912	34.223	66.5905	0.2236	0.17764	0.10371	1.54408	1.93425	1.18774	-1.61561	-1.44566	0.390562	0.0377792	0.633305	-1.59482	0.390165	-0.356338	0.169953	2.00617	6	REC102	2	Protein involved in early stages of meiotic recombination; required for chromosome synapsis; forms a complex with Rec104p and Spo11p necessary during the initiation of recombination
10	1	6	YBR016W	94.95	80.3981	72.8196	32.038	42.8132	65.8932	0.20891	0.16377	0.09971	-1.21494	-1.61223	-1.24821	0.242778	0.3247	2.63889	-0.652313	0.295991	-2.25021	-0.397289	-0.0332653	0.0819216	2.39611	6	YBR016W	1
9	4	24	YBR282W	113.349	115.566	106.783	34.0828	47.1428	70.9476	0.20478	0.15392	0.11878	0.988517	1.08394	0.93619	1.07458	1.34561	3.40684	-0.399493	0.128458	-0.821419	0.0954258	-0.052327	0.271028	2.33226	6	MRPL27	1	Mitochondrial ribosomal protein of the large subunit; homolog of human Bcl-2 interacting protein BMRP
12	11	13	YIR018C-A	111.204	117.143	96.9639	29.8193	41.937	67.8312	0.24943	0.16043	0.12624	-0.381121	-0.164597	-0.967669	-0.292993	0.246683	2.00248	0.543681	0.0889322	0.76059	0.216523	-0.586548	0.539677	2.29547	6	YIR018C-A	2
5	16	15	YPL071C	103.439	110.822	93.0821	34.0615	45.0329	65.2509	0.16777	0.13498	0.11804	0.653046	0.597105	-0.140215	0.167639	0.79931	2.50774	-0.873759	-0.832504	-0.970976	-0.0559417	-0.793262	0.631671	2.3401	6	YPL071C	1
2	10	24	YDR137W	103.273	118.734	110.303	28.4509	38.1373	64.7914	0.26329	0.19905	0.11285	0.899129	0.90468	0.263038	0.287634	0.712708	2.83063	0.672314	-0.0516525	-4.09612	0.00555075	-0.636092	0.425075	2.543	6	RGP1	1	Subunit of a Golgi membrane exchange factor (Ric1p-Rgp1p); this complex catalyzes nucleotide exchange on Ypt6p
6	15	21	YPR160W	101.808	103.346	89.4206	31.6814	42.3031	63.9327	0.22765	0.16695	0.10711	0.522772	0.0903279	0.0470288	-0.418278	0.0209492	1.68989	0.213472	0.373695	-1.79194	-0.432445	-0.475744	0.439227	2.10816	6	GPH1	1	Glycogen phosphorylase required for the mobilization of glycogen; non-essential; regulated by cyclic AMP-mediated phosphorylation; expression is regulated by stress-response elements and by the HOG MAP kinase pathway
13	16	20	YPR089W	117.973	121.76	118.257	29.4682	39.4432	71.3851	0.24161	0.16124	0.10576	1.13569	1.03341	0.916414	-0.887909	-0.118071	1.24651	0.508647	-0.103305	-1.4073	-0.102277	-0.219276	0.769838	2.13442	6	YPR089W	2
13	8	23	YGR161W-C	117.369	120.935	114.59	25.7704	32.4305	63.1487	0.26836	0.20296	0.1385	1.07014	0.970341	0.730715	-2.59429	-1.90152	-0.223886	1.20802	1.77056	1.5875	-0.0998024	-0.339428	0.692773	2.3704	6	YGR161W-C	1
13	16	9	YMR032W	119.902	116.553	103.16	30.1736	48.0163	77.8986	0.21732	0.13216	0.099	1.34495	0.635473	0.151815	-0.562395	2.06219	2.40932	-0.12641	-1.40944	-2.02565	-0.709476	-1.19313	2.62459	2.97171	6	HOF1	2	Protein that regulates actin cytoskeleton organiation; required for cytokinesis, actin cable organization, and secretory vesicle trafficking; localized to bud neck; phosphorylated by Dbf2p; regulates actomyosin ring dynamics and septin localization; contains an SH3 domain; N terminus controls cell size and levels of actin cables, while C terminus controls actin cable organization via direct regul…
8	16	24	YJL057C	117.727	124.29	114.224	26.3499	42.9203	53.0831	0.25259	0.16342	0.12904	1.74297	1.84989	1.05486	-2.61848	-0.168214	0.0364841	0.952586	0.74739	0.663173	0.106924	-0.688104	2.45026	2.65496	6	IKS1	1	Protein kinase of unknown cellular role; putative serine/threonine kinase; expression is induced during mild heat stress; deletion mutants are hypersensitive to copper sulphate and resistant to sorbate; interacts with an N-terminal fragment of Sst2p
15	4	22	YML060W	96.2729	92.799	79.5829	22.855	32.302	45.2363	0.27322	0.16795	0.13124	-0.144787	-0.814498	-0.885404	-1.70048	0.301343	0.691795	1.12057	-1.09099	-0.282191	-0.669711	-0.740617	2.00183	2.39228	6	OGG1	1	Nuclear and mitochondrial glycosylase/lyase; specifically excises 7,8-dihydro-8-oxoguanine residues located opposite cytosine or thymine residues in DNA, repairs oxidative damage to mitochondrial DNA, contributes to UVA resistance
4	16	14	YOR132W	115.095	115.886	100.338	24.7912	37.7852	49.5512	0.24355	0.14075	0.12051	0.994648	0.630417	0.0529419	-2.12893	0.0332403	0.255151	0.60303	-1.01755	-1.31125	-0.364231	-0.941706	2.16217	2.38408	6	VPS17	1	Subunit of the membrane-associated retromer complex; essential for endosome-to-Golgi retrograde protein transport; peripheral membrane protein that assembles onto the membrane with Vps5p to promote vesicle formation; required for recruiting the retromer complex to the endosome membranes
5	4	24	YDR147W	114.354	119.811	123.696	26.2741	34.7955	46.4551	0.27253	0.18634	0.14231	1.83719	1.28401	1.41025	-3.42592	-1.8042	-0.847759	1.86517	1.47434	1.24905	-0.553183	-0.426942	1.62171	2.57816	6	EKI1	2	Ethanolamine kinase; primarily responsible for phosphatidylethanolamine synthesis via the CDP-ethanolamine pathway; exhibits some choline kinase activity, thus contributing to phosphatidylcholine synthesis via the CDP-choline pathway; EKI1 has a paralog, CKI1, that arose from the whole genome duplication
13	13	15	YJL012C-A	116.493	119.135	110.286	23.6442	32.1791	59.4591	0.32065	0.23788	0.11535	0.975139	0.832826	0.512725	-3.5754	-1.96545	-0.882575	2.57513	3.339	-0.530081	-0.142313	-0.462414	1.60995	2.69282	6	YJL012C-A	2
1	1	2	YDL227C	101.104	99.1934	92.6288	29.7367	50.8285	89.2638	0.21339	0.10908	0.08744	0.0563354	-0.500278	-0.247719	1.23029	3.52357	2.92553	-1.68412	-2.93386	-1.59436	-0.556613	-0.304055	2.29329	1.69524	6	RF1	384
5	7	21	YJL163C	111.495	112.583	115.686	25.5534	33.556	41.6386	0.2863	0.21086	0.16316	1.52706	0.731635	1.00456	-3.75848	-2.11944	-1.70762	2.22518	2.57566	3.15624	-0.795422	-0.522493	1.63904	2.05086	6	YJL163C	2
5	9	11	YJL154C	99.9759	96.5151	94.1566	30.3728	42.6872	54.8349	0.23953	0.14483	0.12279	0.277269	-0.496217	-0.0857967	-1.53452	0.202773	0.648226	1.00239	-0.390089	-0.536484	-0.773486	-0.363066	1.73729	2.18274	6	VPS35	1	Endosomal subunit of membrane-associated retromer complex; required for retrograde transport; receptor that recognizes retrieval signals on cargo proteins, forms subcomplex with Vps26p and Vps29p that selects cargo proteins for retrieval; interacts with Ypt7p
7	1	23	YNL164C	104.008	101.054	108.204	28.8316	50.3473	58.1199	0.23269	0.10799	0.09997	0.300937	-0.39385	0.686576	-1.68215	2.08187	1.06114	0.586951	-2.08923	-2.58454	-0.694787	0.385639	3.76402	2.74329	6	IBD2	1	Component of the BUB2-dependent spindle checkpoint pathway; interacts with Bfa1p and functions upstream of Bub2p and Bfa1p
9	6	24	YBR298C	111.529	106.479	90.1931	30.8004	49.7171	71.3457	0.22606	0.11682	0.09545	0.790992	0.389578	0.0959859	-0.440105	2.0003	3.47791	0.156869	-1.5379	-2.95546	-0.401414	-0.695006	2.44041	3.91802	6	MAL31	1	Maltose permease; high-affinity maltose transporter (alpha-glucoside transporter); encoded in the MAL3 complex locus; member of the 12 transmembrane domain superfamily of sugar transporters; functional in genomic reference strain S288C
6	14	15	YNL201C	91.3268	95.9524	76.8128	30.057	46.8229	66.9052	0.25146	0.13723	0.09601	-0.614357	-0.474655	-0.591503	-1.16786	1.17042	2.22055	0.83598	-0.961186	-2.80728	0.139702	0.0228541	2.33828	3.38841	6	PSY2	1	Subunit of protein phosphatase PP4 complex; Pph3p and Psy2p form the active complex, Psy4p may provide additional substrate specificity; regulates recovery from the DNA damage checkpoint, the gene conversion- and single-strand annealing-mediated pathways of meiotic double-strand break repair and efficient Non-Homologous End-Joining (NHEJ) pathway; Pph3p and Psy2p localize to foci on meiotic chrom…
15	16	11	YMR245W	96.0178	100.441	96.0995	24.6606	38.9811	38.668	0.21155	0.11071	0.12583	-0.172465	-0.230547	-0.0489044	-0.867257	1.99993	-0.480803	-0.491784	-3.66194	-0.777055	-0.0580818	0.123561	2.86718	0.386454	6	YMR245W	1
1	2	1	YDL227C	115.707	122.496	126.709	26.859	47.1715	74.379	0.26191	0.11089	0.08483	1.64077	1.28051	1.4783	-0.0976183	2.59354	0.268226	-0.415572	-2.85257	-1.8331	-0.360266	-0.162476	2.69116	0.365844	6	RF1	384
6	1	23	YPL053C	100.426	99.8009	113.17	29.8291	48.5099	55.4202	0.23168	0.12003	0.11685	0.372853	-0.180563	1.24985	-1.27305	1.59943	0.170196	0.318836	-1.73373	-0.901	-0.553416	0.876993	2.87248	1.44324	6	KTR6	1	Probable mannosylphosphate transferase; involved in the synthesis of core oligosaccharides in protein glycosylation pathway; member of the KRE2/MNT1 mannosyltransferase family; KTR6 has a paralog, KRE2, that arose from the whole genome duplication
9	1	21	YLR433C	98.2355	94.1158	86.6731	30.787	48.6767	55.9853	0.18846	0.11968	0.12327	-0.651267	-0.555222	-0.0822872	-0.446279	1.7357	0.735705	-0.826176	-1.40944	-0.41071	0.0960447	0.56898	2.18198	1.18198	6	CNA1	1	Calcineurin A; one isoform (the other is Cmp2p) of the catalytic subunit of calcineurin, a Ca++/calmodulin-regulated protein phosphatase which regulates Crz1p (a stress-response transcription factor), the other calcineurin subunit is CNB1; regulates the function of Aly1p alpha-arrestin; CNA1 has a paralog, CMP2, that arose from the whole genome duplication
1	1	4	YDL227C	102.264	99.4792	113.821	27.5563	46.9596	77.7518	0.27657	0.11594	0.10108	0.182232	-0.478435	0.825577	0.224168	2.53966	0.870351	-0.0322888	-2.62575	-0.346679	-0.660667	0.643345	2.31549	0.646183	6	RF1	384
13	1	14	YER016W	94.6867	68.5836	40.553	37.9971	62.4383	81.1681	0.16386	0.10321	0.08241	-1.39072	-3.03024	-3.01896	3.04776	5.72994	2.99302	-1.52411	-2.70974	-3.54317	-1.63952	-1.62824	2.68218	-0.054743	6	BIM1	1	Microtubule plus end-tracking protein; together with Kar9p makes up the cortical microtubule capture site and delays the exit from mitosis when the spindle is oriented abnormally
15	3	1	YAL053W	119.669	119.993	113.19	25.6097	38.3859	46.1022	0.25227	0.13958	0.12015	2.39352	1.26365	0.816644	-0.429282	1.84858	0.846379	0.572833	-2.36524	-1.29662	-1.12987	-1.57688	2.27786	1.27566	6	FLC2	1	Putative calcium channel involved in calcium release under hypotonic stress; required for uptake of FAD into endoplasmic reticulum; involved in cell wall maintenance; FLC2 has a paralog, YOR365C, that arose from the whole genome duplication
8	13	5	YLR035C	110.798	99.7945	94.1407	28.3642	45.2885	50.0063	0.28042	0.14788	0.13066	0.991234	-0.021994	0.0377426	-1.68895	0.434058	-0.512801	1.6802	0.0494068	0.811358	-1.01323	-0.953491	2.12301	1.17615	6	MLH2	1	Protein involved in mismatch repair and meiotic recombination; only certain frameshift intermediates are mismatch repair substrates; forms a complex with Mlh1p
5	7	1	YJL178C	117.31	115.893	115.439	31.0254	46.0792	49.8186	0.23224	0.12795	0.12595	2.15789	0.984624	0.992053	-1.23339	1.06541	-0.247293	0.811796	-1.14826	-0.247432	-1.17327	-1.16584	2.29879	0.986094	6	ATG27	1	Type I membrane protein involved in autophagy and the Cvt pathway; may be involved in membrane delivery to the phagophore assembly site
15	1	2	YLL040C	107.149	107.826	111.029	29.1302	43.763	51.4983	0.19448	0.12199	0.09836	1.03522	0.33386	0.707237	1.19526	3.21605	1.80972	-0.938076	-3.1553	-3.28979	-0.701357	-0.32798	2.02079	0.614463	6	VPS13	1	Protein involved in prospore membrane morphogenesis; heterooligomeric or homooligomeric complex; peripherally associated with membranes; involved in sporulation, vacuolar protein sorting, prospore membrane formation during sporulatoin, and protein-Golgi retention; homologous to human CHAC and COH1 which are involved in chorea acanthocytosis and Cohen syndrome, respectively
8	11	1	YHR162W	121.217	120.693	112.3	31.3097	50.2709	55.3292	0.2467	0.11072	0.10396	2.12159	1.57503	0.957434	-0.329739	1.70116	0.437468	0.798593	-1.61964	-1.63095	-0.546568	-1.16416	2.0309	0.767207	6	MPC2	1	Highly conserved subunit of the mitochondrial pyruvate carrier; a mitochondrial inner membrane complex comprised of Mpc1p and either Mpc2p or Mpc3p mediates mitochondrial pyruvate uptake; more highly expressed in glucose-containing minimal medium than in lactate-containing medium; MPC2 has a paralog, FMP43, that arose from the whole genome duplication
11	16	22	YDL085W	119.556	119.772	113.144	27.2809	38.1808	48.2492	0.27226	0.14742	0.13688	1.74572	1.36982	0.979978	-2.37194	-0.270281	-1.29016	1.63823	-0.561441	1.44526	-0.375894	-0.765741	2.10166	1.08178	6	NDE2	1	Mitochondrial external NADH dehydrogenase; catalyzes the oxidation of cytosolic NADH; Nde1p and Nde2p are involved in providing the cytosolic NADH to the mitochondrial respiratory chain; NDE2 has a paralog, NDE1, that arose from the whole genome duplication
3	7	3	YER052C	101.363	107.125	58.1083	29.2964	38.3518	74.2055	0.22179	0.19142	0.0848	-0.259914	-0.206705	-2.52771	1.02462	1.10094	4.66814	-0.839118	-0.610623	-6.56404	0.0532096	-2.2678	0.076326	3.64352	7	HOM3	1	Aspartate kinase (L-aspartate 4-P-transferase); cytoplasmic enzyme that catalyzes the first step in the common pathway for methionine and threonine biosynthesis; expression regulated by Gcn4p and the general control of amino acid synthesis
3	11	24	YHL020C	107.806	117.174	87.4939	29.5712	39.7738	79.1316	0.21086	0.16732	0.07408	0.439095	0.561217	-1.03945	1.15145	1.46258	5.54756	-1.12488	-1.69308	-7.54462	0.122123	-1.47855	0.311134	4.39612	7	OPI1	1	Transcriptional regulator of a variety of genes; phosphorylation by protein kinase A stimulates Opi1p function in negative regulation of phospholipid biosynthetic genes; involved in telomere maintenance; null exhibits disrupted mitochondrial metabolism and low cardiolipin content, strongly correlated with overproduction of inositol
11	8	18	YDL021W	104.174	103.486	51.3686	28.6559	36.5317	68.5034	0.24312	0.16163	0.07	0.0769255	0.125253	-2.14867	-1.73744	-0.689675	2.3257	0.876374	0.0768051	-4.67239	0.0483279	-2.22559	1.04776	4.06313	7	GPM2	1	Homolog of Gpm1p phosphoglycerate mutase; converts 3-phosphoglycerate to 2-phosphoglycerate in glycolysis; may be non-functional; GPM2 has a paralog, GPM3, that arose from the whole genome duplication
13	13	10	YPL189C-A	108.49	108.369	65.866	28.8815	38.8677	79.7798	0.29148	0.18676	0.09074	0.10682	0.0101365	-1.73696	-1.15867	-0.264427	2.74516	1.81249	1.04293	-2.78121	-0.0966836	-1.84378	0.894245	3.90383	7	COA2	2	Cytochrome oxidase assembly factor; null mutation results in respiratory deficiency with specific loss of cytochrome oxidase activity; functions downstream of assembly factors Mss51p and Coa1p and interacts with assembly factor Shy1p
13	12	17	YHR205W	112.739	105.442	79.9816	29.2756	45.3545	79.4898	0.26466	0.1475	0.09236	0.56784	-0.213563	-1.02206	-0.976772	1.38525	2.69339	1.11128	-0.72044	-2.63302	-0.781402	-1.5899	2.36202	3.67016	7	SCH9	1	AGC family protein kinase; functional ortholog of mammalian S6 kinase; phosphorylated by Tor1p and required for TORC1-mediated regulation of ribosome biogenesis, translation initiation, and entry into G0 phase; involved in transactivation of osmostress-responsive genes; regulates G1 progression, cAPK activity and nitrogen activation of the FGM pathway; integrates nutrient signals and stress signa…
15	2	2	YLR119W	113.311	113.611	101.409	24.3234	33.8904	55.8081	0.26584	0.17037	0.0952	1.70373	0.775912	0.219987	-1.02289	0.70529	2.57912	0.927618	-0.982296	-3.57885	-0.927822	-1.48375	1.72818	3.60201	7	SRN2	1	Component of the ESCRT-I complex; ESCRT-I is involved in ubiquitin-dependent sorting of proteins into the endosome; suppressor of rna1-1 mutation; may be involved in RNA export from nucleus
6	2	7	YGL033W	91.802	86.6173	37.3935	31.5256	47.0712	72.3896	0.19681	0.1407	0.06309	-0.562803	-1.18804	-2.58793	-0.4902	1.23357	3.19965	-0.592833	-0.80533	-5.81854	-0.625233	-2.02513	1.72377	3.68985	7	HOP2	2	Meiosis-specific protein that localizes to chromosomes;preventing synapsis between nonhomologous chromosomes and ensuring synapsis between homologs; complexes with Mnd1p to promote homolog pairing and meiotic double-strand break repair; contains a second intron at the 3' end; heterodimer of Hop2p-Mnd1p stimulates the activity of Dmc1p
3	10	7	YCL060C	98.0595	102.237	47.7054	26.4484	41.083	74.3375	0.24461	0.17182	0.07542	-0.618372	-0.580218	-3.05457	-0.289602	1.79554	4.6917	-0.242493	-1.49096	-7.42205	0.0381534	-2.4362	2.08515	4.9813	7	YCL060C	1
10	12	12	YNL068C	116.019	115.078	88.2351	26.7766	38.9198	60.8458	0.29431	0.17312	0.08974	1.07097	1.03796	-0.467477	-2.18509	-0.665439	1.73782	1.58045	0.715949	-3.16219	-0.033011	-1.53845	1.51966	3.92291	7	FKH2	1	Forkhead family transcription factor; plays a major role in the expression of G2/M phase genes; positively regulates transcriptional elongation; facilitates clustering and activation of early-firing replication origins; negative role in chromatin silencing at HML and HMR; substrate of the Cdc28p/Clb5p kinase; relocalizes to the cytosol in response to hypoxia; FKH2 has a paralog, FKH1, that arose …
2	5	21	YPL182C	94.4366	106.579	64.5703	25.7829	37.8574	65.1803	0.28265	0.18761	0.08856	-0.059575	-0.0241826	-2.05313	-0.943517	0.641536	2.90005	1.17848	-0.565483	-6.31798	0.0353924	-1.99356	1.58505	3.84357	7	YPL182C	1
10	12	24	YNL076W	120.808	119.002	97.7344	26.6058	38.2805	62.8759	0.24644	0.13657	0.08122	1.59048	1.33782	0.0136235	-2.26392	-0.82803	2.10024	0.328902	-0.925703	-3.94153	-0.252661	-1.57686	1.43589	4.36416	7	MKS1	1	Pleiotropic negative transcriptional regulator; involved in Ras-CAMP and lysine biosynthetic pathways and nitrogen regulation; involved in retrograde (RTG) mitochondria-to-nucleus signaling
2	2	12	YDR075W	98.2894	107.52	72.0172	25.4046	38.3084	67.5747	0.23144	0.19694	0.09518	0.35844	0.0477058	-1.67598	-1.11812	0.756237	3.32751	-0.160398	-0.146424	-5.71243	-0.310734	-2.03442	1.87436	4.44563	7	PPH3	1	Catalytic subunit of protein phosphatase PP4 complex; Pph3p and Psy2p form active complex, Psy4p may provide substrate specificity; regulates recovery from the DNA damage checkpoint, the gene conversion- and single-strand annealing-mediated pathways of meiotic double-strand break repair and efficient Non-Homologous End-Joining (NHEJ) pathway; involved in activation of Gln3p to alleviate nitrogen …
3	12	8	YHR134W	96.4495	95.1765	46.0744	30.15	45.6011	70.0251	0.24998	0.15583	0.09005	-0.793044	-1.1198	-3.13718	1.41852	2.94457	3.92184	-0.102095	-2.20916	-6.08381	-0.326757	-2.34413	1.52605	2.50332	7	WSS1	1	Metalloprotease involved in DNA repair, removes DNA-protein crosslinks at stalled replication forks during replication of damaged DNA; sumoylated protein localizing to the nuclear periphery of mother cells; localizes to a single spot on the nuclear periphery of mother cells but not daughters; interacts genetically with SMT3; activated by DNA binding
16	4	15	YOL043C	102.932	97.0171	40.9189	23.7358	36.9926	51.8437	0.24613	0.15105	0.09786	0.0545582	-0.573107	-2.8781	-0.399659	1.5362	1.86263	-0.272429	-1.48153	-4.56995	-0.627665	-2.93265	1.93586	2.26229	7	NTG2	1	DNA N-glycosylase and apurinic/apyrimidinic (AP) lyase; involved in base excision repair, localizes to the nucleus; sumoylated; NTG2 has a paralog, NTG1, that arose from the whole genome duplication
13	4	18	YFL042C	105.729	96.8064	52.6215	30.7931	42.3659	74.3299	0.24546	0.15512	0.11438	-0.192681	-0.873498	-2.40774	-0.276547	0.625201	1.77223	0.609305	-0.378186	-0.618809	-0.680817	-2.21506	0.901748	2.04878	7	YFL042C	2
9	8	18	YCR027C	103.955	92.1162	43.477	30.2454	43.6532	58.2768	0.25829	0.15905	0.1262	-0.0307854	-0.708029	-2.26999	-0.696198	0.458153	1.14479	0.999516	0.358873	-0.142696	-0.677244	-2.23921	1.15435	1.84099	7	RHB1	1	Putative Rheb-related GTPase; involved in regulating canavanine resistance and arginine uptake; member of the Ras superfamily of G-proteins
8	10	12	YJL122W	100.69	94.4076	35.0585	30.6668	45.7623	59.2485	0.24846	0.1593	0.12464	-0.105487	-0.433652	-2.95453	-0.626445	0.554542	1.13717	0.844608	0.562339	0.260695	-0.328166	-2.84905	1.18099	1.76362	7	ALB1	1	Shuttling pre-60S factor; involved in the biogenesis of ribosomal large subunit; interacts directly with Arx1p; responsible for Tif6p recycling defects in absence of Rei1p
9	8	4	YCL001W-A	111.55	97.1992	45.8501	33.7246	48.7356	67.8132	0.20941	0.1348	0.11033	0.7933	-0.31959	-2.1498	0.909298	1.75067	2.84727	-0.278442	-0.730322	-1.59436	-1.11289	-2.9431	0.841377	1.93797	7	YCL001W-A	1
9	15	1	YJR080C	130.729	127.119	93.8825	27.6753	38.2664	49.7522	0.23212	0.14093	0.11411	2.87406	1.96682	0.28284	-1.88217	-0.911798	-0.377059	0.315306	-0.454991	-1.24859	-0.90724	-2.59122	0.970374	1.50511	7	AIM24	1	Protein with a role in determining mitochondrial architecture; inner membrane protein that interacts physically and genetically with the MICOS complex and is required for its integrity
14	4	22	YDL227C	107.844	107.401	68.0404	23.1921	27.0105	38.9431	0.31604	0.20055	0.15552	0.28686	-0.206006	-1.72563	-0.575537	-0.00365578	0.660223	1.17861	-0.152263	-0.49029	-0.492867	-2.01249	0.571881	1.23576	7	RF2	384
2	4	21	YDR409W	85.0159	90.4412	29.3149	28.5636	38.385	60.6229	0.20156	0.15951	0.10974	-1.08167	-1.25743	-3.83867	0.339649	0.775723	2.08645	-0.941605	-1.8276	-4.3806	-0.175755	-2.75701	0.436074	1.7468	7	SIZ1	1	SUMO/Smt3 ligase; promotes attachment of small ubiquitin-related modifier sumo (Smt3p) to proteins; regulates Rsp5p ubiquitin ligase activity and is in turn itself regulated by Rsp5p; binds Ubc9p and may bind septins; specifically required for sumoylation of septins in vivo; localized to the septin ring; SIZ1 has a paralog, NFI1, that arose from the whole genome duplication
9	1	8	YJR107W	104.104	96.9079	42.9635	33.9322	47.2911	67.2043	0.18539	0.13096	0.09257	-0.0145915	-0.34185	-2.296	1.0051	1.38332	2.73857	-0.90644	-0.902796	-3.2189	-0.327258	-2.28141	0.378221	1.73348	7	YJR107W	1
7	15	14	YIL053W	113.647	117.472	74.5787	31.2961	41.7205	57.0961	0.21712	0.1682	0.1112	1.34669	0.86084	-1.01643	-0.544927	-0.112055	0.87837	0.179876	0.615114	-1.55731	-0.485848	-2.36311	0.432871	1.4233	7	GPP1	1	Constitutively expressed DL-glycerol-3-phosphate phosphatase; also known as glycerol-1-phosphatase; involved in glycerol biosynthesis, induced in response to both anaerobic and osmotic stress; GPP1 has a paralog, GPP2, that arose from the whole genome duplication
4	4	5	YOR164C	108.192	101.075	52.9229	29.9864	39.8007	57.7893	0.2075	0.15984	0.10747	0.245734	-0.50147	-2.34844	0.268396	0.545813	1.72584	-0.33949	-0.160123	-2.50405	-0.747204	-2.59418	0.277417	1.45745	7	GET4	1	Protein involved in inserting tail-anchored proteins into ER membranes; forms a complex with Mdy2p; highly conserved across species and homologous to human gene C7orf20
9	8	16	YCR026C	98.9927	86.0945	28.1906	32.1381	43.188	63.5456	0.23279	0.16822	0.11306	-0.569116	-1.16819	-3.04418	0.177196	0.339843	2.0854	0.332823	0.770746	-1.34464	-0.599078	-2.47507	0.162647	1.9082	7	NPP1	1	Nucleotide pyrophosphatase/phosphodiesterase; mediates extracellular nucleotide phosphate hydrolysis along with Npp2p and Pho5p; activity and expression enhanced during conditions of phosphate starvation; involved in spore wall assembly; NPP1 has a paralog, NPP2, that arose from the whole genome duplication, and an npp1 npp2 double mutant exhibits reduced dityrosine fluorescence relative to the s…
16	2	4	YOR089C	105.617	93.0102	66.1159	27.5268	34.5981	60.7249	0.24393	0.15281	0.08962	0.345861	-0.879308	-1.60197	1.34975	0.927235	3.44814	-0.329947	-1.40248	-5.32368	-1.22517	-1.94783	-0.422512	2.09839	7	VPS21	1	Endosomal Rab family GTPase; required for endocytic transport and sorting of vacuolar hydrolases; required for endosomal localization of the CORVET complex; required with YPT52 for MVB biogenesis and sorting; involved in autophagy and ionic stress tolerance; geranylgeranylation required for membrane association; protein abundance increases in response to DNA replication stress; mammalian Rab5 hom…
2	8	9	YDR435C	93.4382	90.7871	46.7174	30.3934	41.6132	66.9956	0.23439	0.19655	0.12115	-0.167894	-1.231	-2.95731	1.184	1.5967	3.22414	-0.0832712	-0.163941	-3.3369	-1.0631	-2.78942	0.412697	2.04013	7	PPM1	1	Carboxyl methyltransferase; methylates the C terminus of the protein phosphatase 2A catalytic subunit (Pph21p or Pph22p), which is important for complex formation with regulatory subunits; required for methionine to inhibit autophagy and promote growth
7	12	9	YMR077C	108.331	102.14	61.2765	31.949	42.2345	62.2558	0.24554	0.19542	0.11487	0.769934	-0.31079	-1.69013	-0.243616	0.0186604	1.79951	0.922912	1.83771	-1.22161	-1.08072	-2.46006	0.262276	2.04312	7	VPS20	1	Myristoylated subunit of the ESCRT-III complex; the endosomal sorting complex required for transport of transmembrane proteins into the multivesicular body pathway to the lysosomal/vacuolar lumen; cytoplasmic protein recruited to endosomal membranes
3	5	4	YGR184C	88.2231	67.7848	41.1882	30.5731	42.5933	69.6052	0.2189	0.15011	0.1019	-1.68557	-3.21304	-3.38465	1.61377	2.17963	3.84686	-0.914676	-2.46607	-4.99986	-1.52747	-1.69908	0.565855	2.23309	7	UBR1	1	E3 ubiquitin ligase (N-recognin); heterodimerizes with Rad6p to ubiquitinate substrates in the N-end rule pathway; role in endoplasmic reticulum-associated protein degradation (ERAD) in the absence of canonical ER membrane ligases or after stress; major role in targeting misfolded cytosolic proteins for degradation; regulates peptide transport via Cup9p ubiquitination; mutation in human UBR1 caus…
11	6	19	YDR474C	94.0403	72.891	34.1494	30.9885	38.8328	64.1444	0.23376	0.15415	0.1068	-1.02257	-2.21277	-3.02075	-0.66107	-0.104478	1.54751	0.631658	-0.259161	-1.30622	-1.1902	-1.99818	0.556592	2.20858	7	YDR474C	1
8	12	2	YJL115W	78.0295	47.4483	0	48.2326	76.6082	106.45	0.14429	0.07722	0	-2.56404	-4.02221	-4.7301	7.4794	8.39913	9.56369	-1.8789	-3.1243	-11.1404	-1.45818	-2.16606	0.919727	2.08429	7	ASF1	1	Nucleosome assembly factor; involved in chromatin assembly and disassembly, anti-silencing protein that causes derepression of silent loci when overexpressed; plays a role in regulating Ty1 transposition; relocalizes to the cytosol in response to hypoxia
7	13	24	YIL041W	119.257	115.198	99.0358	30.8343	44.1605	59.6369	0.21344	0.14807	0.12448	1.95535	0.687055	0.222225	-0.758012	0.508474	1.33196	0.0836634	-0.28903	-0.342563	-1.26829	-1.73312	1.26649	2.08997	7	GVP36	2	BAR domain protein that localizes to early and late Golgi vesicles; required for adaptation to varying nutrient concentrations, fluid-phase endocytosis, polarization of the actin cytoskeleton, and vacuole biogenesis
16	1	6	YNL273W	97.5591	78.5424	49.3144	28.6029	42.6965	65.4728	0.21405	0.1501	0.07467	-0.528338	-1.98492	-2.4529	1.84629	2.98678	4.29576	-1.11115	-1.5242	-6.69118	-1.45658	-1.92456	1.14049	2.44947	7	TOF1	1	Subunit of a replication-pausing checkpoint complex; Tof1p-Mrc1p-Csm3p acts at the stalled replication fork to promote sister chromatid cohesion after DNA damage, facilitating gap repair of damaged DNA; interacts with the MCM helicase; relocalizes to the cytosol in response to hypoxia
11	15	13	YOR267C	119.024	114.669	96.4787	28.8011	37.9051	57.5201	0.2638	0.18082	0.12916	1.68803	0.979849	0.135971	-1.67043	-0.340406	0.364911	1.41705	0.938729	0.739095	-0.708179	-1.55206	1.33002	2.03534	7	HRK1	1	Protein kinase; implicated in activation of the plasma membrane H(+)-ATPase Pma1p in response to glucose metabolism; plays a role in ion homeostasis; protein abundance increases in response to DNA replication stress
15	9	22	YLR067C	86.1007	81.4302	42.5759	28.5365	40.0501	57.8821	0.2288	0.15904	0.0983	-1.24841	-1.68329	-2.75965	0.921289	2.2718	2.94938	-0.0407859	-1.49119	-3.29528	-0.434879	-1.51124	1.35051	2.02809	7	PET309	1	Specific translational activator for the COX1 mRNA; binds to the COX1 mRNA; also influences stability of intron-containing COX1 primary transcripts; localizes to the mitochondrial inner membrane; contains 12 pentatricopeptide repeats (PPRs)
11	15	6	YBR107C	116.871	108.865	87.6749	31.6929	43.0911	67.2884	0.24758	0.13313	0.10789	1.45439	0.53631	-0.309906	-0.336008	0.978463	2.10879	0.99298	-1.20328	-1.20652	-0.918082	-1.7643	1.31447	2.4448	7	IML3	1	Outer kinetochore protein and component of the Ctf19 complex; involved in the establishment of pericentromeric cohesion during mitosis; prevents non-disjunction of sister chromatids during meiosis II; forms a stable complex with Chl4p; required for localization of Sgo1p to pericentric sites during meiosis I; orthologous to human centromere constitutive-associated network (CCAN) subunit CENP-L and…
11	15	19	YOR270C	117.424	113.204	96.0486	27.8377	36.8665	58.8319	0.27567	0.16986	0.10671	1.51447	0.867902	0.114189	-2.115	-0.604528	0.599096	1.72739	0.446458	-1.31445	-0.646566	-1.40028	1.51047	2.71409	7	VPH1	1	Subunit a of vacuolar-ATPase V0 domain; one of two isoforms (Vph1p and Stv1p); Vph1p is located in V-ATPase complexes of the vacuole while Stv1p is located in V-ATPase complexes of the Golgi and endosomes; relative distribution to the vacuolar membrane decreases upon DNA replication stress
7	12	11	YMR078C	112.041	112.273	88.3681	29.1024	41.4784	57.2079	0.26341	0.20027	0.12336	1.17243	0.463549	-0.318049	-1.55718	-0.173638	0.89832	1.39012	2.05555	-0.445012	-0.70888	-1.49048	1.38354	2.4555	7	CTF18	1	Subunit of a complex with Ctf8p; shares some subunits with Replication Factor C and is required for sister chromatid cohesion; may have overlapping functions with Rad24p in the DNA damage replication checkpoint
9	2	7	YJR033C	107.04	97.651	61.0384	35.0759	50.0951	72.108	0.20526	0.14635	0.0999	0.303919	-0.285064	-1.38058	1.53284	2.09641	3.61399	-0.386943	-0.211551	-2.54841	-0.588983	-1.6845	0.563572	2.08115	7	RAV1	1	Subunit of RAVE complex (Rav1p, Rav2p, Skp1p); the RAVE complex promotes assembly of the V-ATPase holoenzyme; required for transport between the early and late endosome/PVC and for localization of TGN membrane proteins; potential Cdc28p substrate
9	10	2	YCR036W	115.114	110.657	85.1549	32.254	45.3875	64.6364	0.22896	0.12635	0.10373	1.17991	0.708804	-0.159178	0.230683	0.899194	2.28014	0.232689	-1.10986	-2.19807	-0.471106	-1.33909	0.668511	2.04946	7	RBK1	1	Putative ribokinase
4	11	17	YKL023W	105.024	95.3336	71.2323	28.1008	39.1754	56.553	0.2615	0.16308	0.12467	-0.0979605	-0.940186	-1.42115	-0.601699	0.386797	1.50514	1.07233	-0.0145975	-0.930729	-0.842226	-1.32319	0.988496	2.10684	7	YKL023W	1
5	9	19	YJL150W	108.166	107.988	101.701	28.2568	36.0073	48.4003	0.26443	0.21763	0.15321	1.16581	0.380496	0.296276	-2.511	-1.49603	-0.500494	1.6534	2.87974	2.2461	-0.785318	-0.869539	1.01497	2.0105	7	YJL150W	1
3	10	9	YCL061C	98.6795	97.6689	35.6919	28.8218	42.1108	73.3467	0.24282	0.16527	0.09604	-0.551103	-0.929338	-3.66301	0.805618	2.05692	4.51482	-0.289292	-1.78516	-5.53589	-0.378235	-3.11191	1.2513	3.7092	7	MRC1	2	S-phase checkpoint protein required for DNA replication; couples DNA helicase and polymerase; interacts with and stabilizes Pol2p at stalled replication forks during stress, where it forms a pausing complex with Tof1p and is phosphorylated by Mec1p; defines a novel S-phase checkpoint with Hog1p that coordinates DNA replication and transcription upon osmostress; protects uncapped telomeres; Dia2p-…
13	3	24	YKR004C-A	120.483	121.778	78.0128	31.8434	44.729	85.9921	0.21852	0.16038	0.10404	1.40805	1.03479	-1.12177	0.208137	1.22618	3.85421	-0.0950364	-0.141932	-1.56463	-0.373265	-2.52983	1.01804	3.64607	7	YKR004C-A	1
5	6	2	YDR148C	103.883	98.1042	53.5892	34.94	49.9555	72.0546	0.19792	0.13583	0.0885	0.701179	-0.374782	-2.14037	0.573004	2.0512	3.72236	-0.0854935	-0.794326	-3.67306	-1.07596	-2.84155	1.47819	3.14936	7	KGD2	1	Dihydrolipoyl transsuccinylase; component of the mitochondrial alpha-ketoglutarate dehydrogenase complex, which catalyzes the oxidative decarboxylation of alpha-ketoglutarate to succinyl-CoA in the TCA cycle; phosphorylated
2	13	11	YPL120W	99.1499	101.812	61.9929	26.5427	36.1056	61.3739	0.29984	0.20842	0.10705	0.451791	-0.388497	-2.18367	-0.592932	0.196016	2.22052	1.62791	0.369203	-4.62666	-0.840288	-2.63546	0.788948	2.81345	7	VPS30	1	Subunit of phosphatidylinositol (PtdIns) 3-kinase complexes I and II; Complex I is essential in autophagy and Complex II is required for vacuolar protein sorting; required for overflow degradation of misfolded proteins when ERAD is saturated; C-terminus has a novel globular fold that is essential for autophagy through the targeting of the PI3-kinase complex I to the pre-autophagosomal structure; …
7	4	13	YIR021W	103.093	98.0326	47.147	31.9279	45.1915	66.8401	0.21593	0.12667	0.09098	0.20165	-0.624707	-2.40573	-0.253375	0.770656	2.61791	0.148764	-1.25022	-3.40688	-0.826357	-2.60738	1.02403	2.87129	7	MRS1	1	Splicing protein; required for splicing of two mitochondrial group I introns (BI3 in COB and AI5beta in COX1); forms a splicing complex, containing four subunits of Mrs1p and two subunits of the BI3-encoded maturase, that binds to the BI3 RNA; MRS1 has a paralog, CCE1, that arose from the whole genome duplication
11	5	1	YDR074W	111.108	100.826	76.3168	40.3739	53.5593	96.5832	0.12992	0.10503	0.06619	0.829236	-0.0779909	-0.885148	3.66986	3.64069	7.33862	-2.08322	-2.4654	-5.0209	-0.907227	-1.71438	-0.0291685	3.66876	7	TPS2	1	Phosphatase subunit of the trehalose-6-P synthase/phosphatase complex; involved in synthesis of the storage carbohydrate trehalose; expression is induced by stress conditions and repressed by the Ras-cAMP pathway; protein abundance increases in response to DNA replication stress
13	4	3	YDL077C	111.681	102.392	69.5423	30.1849	38.6933	78.1096	0.24028	0.16769	0.10183	0.453106	-0.446691	-1.55077	-0.557208	-0.308779	2.447	0.473875	0.186398	-1.76678	-0.899798	-2.00388	0.248429	3.0042	7	VAM6	2	Subunit of the HOPS endocytic tethering complex; vacuole membrane protein that functions as a Rab GTPase effector, interacting with both GTP- and GDP-bound conformations of Ypt7p, facilitating tethering and promoting several membrane fusion events at the late endosome and vacuole; required for both membrane and protein trafficking
10	2	24	YIL128W	126.17	114.504	112.461	31.3324	43.3162	69.015	0.22098	0.14107	0.06795	2.17231	0.994092	0.759477	-0.0828379	0.452613	3.19622	-0.336745	-0.723585	-5.15537	-1.17822	-1.41283	0.535451	3.27905	7	MET18	1	Component of cytosolic iron-sulfur protein assembly (CIA) machinery; acts at a late step of Fe-S cluster assembly; forms the CIA targeting complex with Cia1p and Cia2p that directs Fe-S cluster incorporation into a subset of proteins involved in methionine biosynthesis, DNA replication and repair, transcription, and telomere maintenance; ortholog of human MMS19
4	3	14	YKL081W	109.528	108.633	67.7046	29.9659	41.8982	66.8942	0.21222	0.14546	0.08453	0.390649	0.076114	-1.59981	0.258959	1.07925	3.35129	-0.216087	-0.806004	-4.60242	-0.314535	-1.99046	0.820288	3.09233	7	TEF4	1	Gamma subunit of translational elongation factor eEF1B; stimulates the binding of aminoacyl-tRNA (AA-tRNA) to ribosomes by releasing eEF1A (Tef1p/Tef2p) from the ribosomal complex
9	8	12	YCR024C-A	106.95	103.269	51.0446	30.651	43.8531	64.9821	0.23212	0.15558	0.11628	0.294256	0.144233	-1.88672	-0.509037	0.508973	2.34184	0.315306	0.203017	-1.0501	-0.150024	-2.18098	1.01801	2.85088	7	PMP1	1	Regulatory subunit for the plasma membrane H(+)-ATPase Pma1p; small single-membrane span proteolipid; forms unique helix and positively charged cytoplasmic domain that is able to specifically segregate phosphatidylserines; PMP1 has a paralog, PMP2, that arose from the whole genome duplication
9	4	22	YBR281C	102.327	93.0236	54.428	31.938	44.186	67.5067	0.22614	0.15961	0.11784	-0.207406	-0.638681	-1.71537	0.0848776	0.593634	2.79255	0.15896	0.384025	-0.907403	-0.431275	-1.50796	0.508757	2.70767	7	DUG2	1	Component of glutamine amidotransferase (GATase II); forms a complex with Dug3p to degrade glutathione (GSH) and other peptides containing a gamma-glu-X bond in an alternative pathway to GSH degradation by gamma-glutamyl transpeptidase (Ecm38p)
13	11	3	YGR146C-A	109.23	97.8288	68.7673	28.5457	37.588	71.8715	0.22591	0.14825	0.13295	0.187142	-0.795365	-1.59002	-1.31361	-0.589892	1.33334	0.0981737	-0.686754	1.07983	-0.982508	-1.77716	0.723713	2.64695	7	YGR146C-A	2
7	5	17	YKL213C	97.6171	93.0661	52.587	31.5691	44.0822	64.3447	0.23544	0.16006	0.08392	-0.392438	-1.00424	-2.13021	-0.418945	0.488564	2.17242	0.658849	0.249504	-4.05267	-0.611806	-1.73778	0.907509	2.59136	7	DOA1	1	WD repeat protein required for ubiquitin-mediated protein degradation; forms a complex with Cdc48p; plays a role in controlling cellular ubiquitin concentration; also promotes efficient NHEJ in postdiauxic/stationary phase; facilitates N-terminus-dependent proteolysis of centromeric histone H3 (Cse4p) for faithful chromosome segregation; protein increases in abundance and relocalizes from nucleus…
8	5	22	YML103C	106.662	82.709	62.2286	29.8764	47.7089	66.7242	0.23656	0.12564	0.06892	0.542397	-1.32764	-1.57848	-0.991137	1.04959	2.47176	0.533485	-0.949508	-4.83613	-1.87004	-2.12088	2.04072	3.4629	8	NUP188	1	Subunit of the inner ring of the nuclear pore complex (NPC); contributes to NPC organization and nucleocytoplasmic transport; homologous to human NUP188
15	4	5	YMR148W	107.752	96.5229	70.0687	23.9108	35.3055	52.6349	0.2755	0.15262	0.10551	1.10068	-0.529929	-1.36726	-1.21329	1.06518	2.01263	1.18018	-1.77954	-2.63577	-1.63061	-2.46794	2.27847	3.22591	8	OSW5	1	Protein of unknown function with possible role in spore wall assembly; predicted to contain an N-terminal transmembrane domain; osw5 null mutant spores exhibit increased spore wall permeability and sensitivity to beta-glucanase digestion
9	4	20	YBR278W	102.281	79.1942	53.7316	29.6524	45.4173	68.3779	0.27285	0.14711	0.09736	-0.212402	-1.69551	-1.75064	-0.96985	0.90679	2.94808	1.38018	-0.177415	-2.78075	-1.48311	-1.53824	1.87664	3.91793	8	DPB3	1	Third-largest subunit of DNA polymerase II (DNA polymerase epsilon); required to maintain fidelity of chromosomal replication and also for inheritance of telomeric silencing; stabilizes the interaction of Pol epsilon with primer-template DNA, positively affecting the processivity of the polymerase and exonuclease activities of Pol epsilon; mRNA abundance peaks at the G1/S boundary of the cell cyc…
10	8	22	YIR002C	114.638	87.9128	87.2043	28.0805	43.7841	60.0408	0.29016	0.14492	0.09494	0.921065	-1.03797	-0.519681	-1.58342	0.571602	1.5941	1.47195	-0.550661	-2.68654	-1.95903	-1.44075	2.15502	3.17752	8	MPH1	1	3'-5' DNA helicase involved in error-free bypass of DNA lesions; binds flap DNA in error-free bypass pathway, stimulates activity of Rad27p and Dna2p; prevents crossovers between ectopic sequences by removing substrates for Mus81-Mms4 or Rad1-Rad10 cleavage; similar to FANCM human Fanconi anemia complementation group protein that with MHF complex is involved in stabilizing and remodeling blocked …
8	2	24	YPR049C	116.152	106.876	112.12	31.8067	47.522	68.984	0.20001	0.12537	0.07117	1.57202	0.519177	0.948298	-0.100419	1.00207	2.87519	-0.422108	-0.961635	-4.63032	-1.05284	-0.62372	1.10249	2.9756	8	ATG11	1	Adapter protein for pexophagy and the Cvt targeting pathway; directs receptor-bound cargo to the phagophore assembly site (PAS) for packaging into vesicles; required for recruiting other proteins to the PAS; recruits Dnm1p to facilitate fission of mitochondria that are destined for removal by mitophagy
4	2	21	YOR156C	100.832	82.3813	78.1545	30.4954	44.1585	63.386	0.20372	0.15907	0.11464	-0.552813	-1.92998	-1.07057	0.503271	1.65408	2.725	-0.438318	-0.194708	-1.84819	-1.37717	-0.517753	1.15081	2.22173	8	NFI1	1	SUMO E3 ligase; catalyzes sumoylation of Yku70p/Yku80p and Sir4p promoting chromatin anchoring; DNA-bound form catalyzes a DNA-damaged triggered sumoylation wave resulting in multisite modification of several DNA repair proteins, enhancing interactions between these proteins and accelerating repair; promotes telomere anchoring to the nuclear envelope; involved in maintenance of proper telomere le…
5	10	24	YDR198C	121.567	120.354	121.096	25.1089	32.3769	40.2644	0.28007	0.22554	0.17995	2.61975	1.32548	1.27859	-3.96358	-2.4193	-1.95295	2.0623	3.23502	4.69206	-1.29427	-1.34116	1.54428	2.01063	8	RKM2	1	Ribosomal protein lysine methyltransferase; responsible for trimethylation of the lysine residue at position 3 of Rpl12Ap and Rpl12Bp
15	14	17	YMR233W	93.6195	81.4331	74.0101	23.9217	33.1874	46.6061	0.26351	0.18113	0.12521	-0.432665	-1.68306	-1.16764	-1.20823	0.526514	0.936348	0.8667	-0.499008	-0.833768	-1.2504	-0.734976	1.73475	2.14458	8	TRI1	1	Non-essential sumoylated protein of unknown function; similar to components of human SWI/SNF complex including SMRD3; green fluorescent protein (GFP)-fusion protein localizes to the cytoplasm, nucleus and nucleolus; TRI1 has a paralog, UAF30, that arose from the whole genome duplication
7	11	24	YIL024C	122.349	120.385	117.847	28.3383	42.6658	53.0746	0.25019	0.13009	0.12679	2.29083	1.08343	1.17493	-1.90979	0.128331	0.16044	1.04448	-1.09661	-0.131262	-1.2074	-1.1159	2.03812	2.07023	8	YIL024C	1
9	6	20	YBR296C	110.488	87.5667	87.1876	27.5488	42.5473	53.7418	0.28753	0.15077	0.10987	0.678075	-1.0557	-0.0562278	-1.94054	0.176908	0.335193	1.76399	-0.0130254	-1.63644	-1.73377	-0.734303	2.11745	2.27573	8	PHO89	1	Plasma membrane Na+/Pi cotransporter; active in early growth phase; similar to phosphate transporters of Neurospora crassa; transcription regulated by inorganic phosphate concentrations and Pho4p; mutations in related human transporter genes hPit1 and hPit2 are associated with hyperphosphatemia-induced calcification of vascular tissue and familial idiopathic basal ganglia calcification
6	1	14	YPR173C	87.2197	70.8415	45.0055	34.6938	53.9588	75.5506	0.22826	0.12429	0.08099	-1.05996	-2.3936	-2.20241	0.971816	2.98518	3.76396	0.229421	-1.54239	-4.18119	-1.33364	-1.14245	2.01337	2.79214	8	VPS4	1	AAA-ATPase involved in multivesicular body (MVB) protein sorting; ATP-bound Vps4p localizes to endosomes and catalyzes ESCRT-III disassembly and membrane release; ATPase activity is activated by Vta1p; regulates cellular sterol metabolism
5	15	14	YLR285W	111.568	95.5075	83.4688	31.4847	41.8604	57.6118	0.22636	0.1417	0.11318	1.53492	-0.573215	-0.627091	-1.02143	-0.00749467	1.14397	0.658065	-0.530674	-1.41553	-2.10814	-2.16201	1.01393	2.1654	8	NNT1	1	S-adenosylmethionine-dependent methyltransferase; has a role in rDNA silencing and in lifespan determination
5	16	24	YGL198W	129.123	126.223	118.451	26.5092	34.4309	42.6404	0.22603	0.17373	0.14166	3.43961	1.774	1.14461	-3.31742	-1.89694	-1.52879	0.649437	0.907962	1.18959	-1.66562	-2.295	1.42048	1.78863	8	YIP4	1	Protein that interacts with Rab GTPases; localized to late Golgi vesicles; computational analysis of large-scale protein-protein interaction data suggests a possible role in vesicle-mediated transport
5	15	19	YLR350W	124.713	119.998	114.711	26.8281	34.4539	43.4531	0.26307	0.20035	0.15613	2.96113	1.2983	0.955209	-3.17025	-1.89109	-1.3837	1.61784	2.10361	2.5132	-1.66283	-2.00592	1.27915	1.78655	8	ORM2	1	Protein that mediates sphingolipid homeostasis; evolutionarily conserved, required for resistance to agents that induce unfolded protein response; Orm1p and Orm2p together control membrane biogenesis by coordinating lipid homeostasis with protein quality control; protein abundance increases in response to DNA replication stress; ORM2 has a paralog, ORM1, that arose from the whole genome duplicati…
15	15	6	YLR102C	117.641	109.032	97.2893	24.6688	32.6981	47.4125	0.2619	0.1538	0.10356	2.17355	0.426007	0.0113566	-0.863473	0.402075	1.08031	0.824607	-1.72654	-2.81414	-1.74754	-2.16219	1.26555	1.94378	8	APC9	1	Subunit of the Anaphase-Promoting Complex/Cyclosome (APC/C); APC/C is a ubiquitin-protein ligase required for degradation of anaphase inhibitors, including mitotic cyclins, during the metaphase/anaphase transition
7	16	23	YOL093W	129.838	128.104	121.553	25.6186	37.0847	49.124	0.23479	0.15407	0.11441	3.10337	1.67331	1.36263	-3.16483	-1.29103	-0.544851	0.641855	-0.0195381	-1.26369	-1.43006	-1.74074	1.8738	2.61998	8	TRM10	1	tRNA methyltransferase; methylates the N-1 position of guanine at position 9 in tRNAs; protein abundance increases in response to DNA replication stress; member of the SPOUT (SpoU-TrmD) methyltransferase family; human ortholog TRMT10A plays a role in the pathogenesis of microcephaly and early onset diabetes; an 18-mer originates from the TRM10 locus; genetic analysis shows the 18-mer is the trans…
7	8	10	YFL025C	85.034	69.0866	27.526	36.2037	56.4567	76.4709	0.18882	0.12888	0.09081	-1.75764	-2.83672	-3.39946	1.71974	3.63558	4.33724	-0.560022	-1.15095	-3.42243	-1.07908	-1.64182	1.91584	2.6175	8	BST1	1	GPI inositol deacylase of the endoplasmic reticulum (ER); negatively regulates COPII vesicle formation; prevents production of vesicles with defective subunits; required for proper discrimination between resident ER proteins and Golgi-bound cargo molecules; functional ortholog of human PGAP1, mutation of which is associated with intellectual disability and encephalopathy
10	11	21	YNR045W	105.065	79.7984	66.5662	31.1946	46.9381	64.6851	0.22986	0.13818	0.09711	-0.117557	-1.65806	-1.56491	-0.146422	1.37373	2.42321	-0.104579	-0.85339	-2.48804	-1.5405	-1.44736	1.52015	2.56963	8	PET494	1	Mitochondrial translational activator specific for the COX3 mRNA; acts together with Pet54p and Pet122p; located in the mitochondrial inner membrane
7	11	18	YIL017C	111.895	104.941	82.0427	27.2652	38.4028	54.1144	0.26876	0.18413	0.13891	1.15659	-0.09676	-0.638404	-2.40499	-0.955805	0.346066	1.52999	1.33061	0.977379	-1.25335	-1.795	1.44919	2.75106	8	VID28	1	GID Complex subunit, serves as adaptor for regulatory subunit Vid24p; protein involved in proteasome-dependent catabolite degradation of fructose-1,6-bisphosphatase (FBPase); localized to the nucleus and the cytoplasm
8	2	12	YPR040W	107.649	89.8939	73.583	28.8179	48.352	55.4323	0.22377	0.12265	0.10725	0.649552	-0.77858	-1.00342	-1.47959	1.21314	0.455884	0.199093	-1.0838	-1.33	-1.42813	-1.65298	2.69273	1.93547	8	TIP41	1	Protein that interacts with Tap42p, which regulates PP2A; component of the TOR (target of rapamycin) signaling pathway; protein abundance increases in response to DNA replication stress
16	2	8	YOR091W	109.432	93.753	83.8661	24.3305	39.0261	51.0623	0.26382	0.1365	0.11905	0.759843	-0.822542	-0.702993	-0.125223	2.05336	1.72314	0.190073	-2.13505	-2.63165	-1.58238	-1.46284	2.17858	1.84836	8	TMA46	1	Protein of unknown function that associates with translating ribosomes; interacts with GTPase Rbg1p
7	16	22	YGR275W	127.76	122.675	109.567	26.9147	39.5735	50.6004	0.25596	0.12941	0.11471	2.87788	1.25841	0.755564	-2.56674	-0.658085	-0.28127	1.19534	-1.12715	-1.23625	-1.61947	-2.12232	1.90865	2.28547	8	RTT102	1	Component of both the SWI/SNF and RSC chromatin remodeling complexes; suggested role in chromosome maintenance; possible weak regulator of Ty1 transposition; protein abundance increases in response to DNA replication stress
5	16	23	YPL067C	125.293	124.138	119.17	26.06	35.5888	43.2863	0.24507	0.17091	0.15415	3.02401	1.61466	1.18104	-3.5247	-1.60246	-1.41347	1.14723	0.781301	2.33208	-1.40934	-1.84297	1.92224	2.11124	8	YPL067C	1
5	15	1	YLR333C	131.307	130.704	119.722	29.1369	41.4716	50.8385	0.24357	0.15067	0.12711	3.67656	2.11643	1.209	-2.10483	-0.106375	-0.0652265	1.10802	-0.127784	-0.141324	-1.56013	-2.46756	1.99846	2.03961	8	RPS25B	1	Protein component of the small (40S) ribosomal subunit; homologous to mammalian ribosomal protein S25, no bacterial homolog; RPS25B has a paralog, RPS25A, that arose from the whole genome duplication
7	5	16	YDR297W	100.918	89.7981	45.6759	31.1069	46.27	58.5723	0.20273	0.11654	0.09184	-0.0343088	-1.25398	-2.48024	-0.632215	1.04495	1.14191	-0.196347	-1.70521	-3.32821	-1.21967	-2.44593	1.67717	1.77413	8	SUR2	1	Sphinganine C4-hydroxylase; catalyses the conversion of sphinganine to phytosphingosine in sphingolipid biosyntheis
7	15	24	YIL073C	132.946	118.592	112.189	27.5018	45.8964	50.9542	0.24283	0.13122	0.1179	3.44055	0.946427	0.888394	-2.29582	0.949933	-0.218114	0.852059	-1.04585	-0.944449	-2.49412	-2.55215	3.24575	2.0777	8	SPO22	1	Meiosis-specific protein essential for chromosome synapsis; involved in completion of nuclear divisions during meiosis; induced early in meiosis
5	16	13	YPL073C	118.875	96.137	94.1884	32.0053	47.3347	56.3675	0.20003	0.12004	0.11742	2.32773	-0.52511	-0.0841867	-0.781235	1.3847	0.921845	-0.030328	-1.50354	-1.02769	-2.85284	-2.41192	2.16594	1.70308	8	YPL073C	1
8	2	15	YJL047C	104.074	70.6915	59.5573	36.489	58.6965	72.6422	0.18625	0.09989	0.08173	0.261621	-2.246	-1.71377	2.06024	3.8439	3.52826	-0.78186	-2.10608	-3.66437	-2.50762	-1.97539	1.78366	1.46801	8	RTT101	1	Cullin subunit of a Roc1p-dependent E3 ubiquitin ligase complex; role in anaphase progression; implicated in Mms22-dependent DNA repair; involved with Mms1p in nonfunctional rRNA decay; modified by the ubiquitin-like protein, Rub1p
15	9	6	YLR057W	104.454	80.5106	64.5113	25.2075	36.7524	44.7897	0.25108	0.1484	0.11082	0.742812	-1.75356	-1.64871	-0.614878	1.43315	0.612064	0.54172	-1.96908	-2.15005	-2.49637	-2.39153	2.04803	1.22694	8	MNL2	1	Putative mannosidase involved in ER-associated protein degradation; localizes to the endoplasmic reticulum; sequence similarity with seven-hairpin glycosidase (GH47) family members, such as Mns1p and Mnl1p, that hydrolyze 1,2-linked alpha-D-mannose residues; non-essential gene
5	5	4	YLR387C	108.538	83.9035	88.0675	29.5287	42.5076	54.5393	0.26749	0.1373	0.11378	1.20618	-1.45998	-0.394187	-1.92403	0.157083	0.595471	1.7334	-0.728301	-1.36065	-2.66615	-1.60036	2.08111	2.5195	8	REH1	1	Cytoplasmic 60S subunit biogenesis factor; associates with pre-60S particles; similar to Rei1p and shares partially redundant function in cytoplasmic 60S subunit maturation; contains dispersed C2H2 zinc finger domains
11	15	14	YBR114W	115.939	87.8443	82.2043	28.9881	41.4652	56.7974	0.27793	0.13396	0.10544	1.35334	-1.07007	-0.58697	-1.58417	0.564987	0.235904	1.78647	-1.166	-1.43062	-2.4234	-1.9403	2.14915	1.82007	8	RAD16	1	Nucleotide excision repair (NER) protein; binds damaged DNA during NER; binds DNA in an ATP-dependent manner (with Rad7p) during NER; required for NER of non-transcribed chromatin; subunit of Nucleotide Excision Repair Factor 4 (NEF4) and the Elongin-Cullin-Socs (ECS) ligase complex
14	10	17	YDL227C	104.837	82.42	68.9721	23.3263	33.3142	43.6153	0.32253	0.18748	0.13914	-0.0393391	-2.11502	-1.67845	-0.513647	1.59947	1.49432	1.34829	-0.739305	-1.9886	-2.07568	-1.63911	2.11312	2.00797	8	RF2	384
4	11	16	YKL147C	102.485	66.4653	75.6986	28.5551	43.3461	50.6297	0.25992	0.13965	0.14792	-0.373482	-3.14626	-1.19495	-0.392098	1.44746	0.447693	1.03102	-1.06696	1.196	-2.77277	-0.821464	1.83956	0.83979	8	YKL147C	1
13	6	15	YFR038W	115.048	86.0281	103.534	27.8934	42.218	60.3519	0.28474	0.12381	0.11929	0.818361	-1.69716	0.17078	-1.61459	0.587593	-0.723192	1.63627	-1.78448	-0.169681	-2.51552	-0.647581	2.20219	0.891401	8	IRC5	2	Putative ATPase containing the DEAD/H helicase-related sequence motif; null mutant displays increased levels of spontaneous Rad52p foci
5	16	16	YGL194C	106.545	76.4992	83.7785	35.0032	54.0057	55.8402	0.16909	0.09781	0.11137	0.98999	-2.0258	-0.611407	0.602168	3.08125	0.827704	-0.839248	-2.502	-1.5811	-3.01579	-1.6014	2.47908	0.225536	8	HOS2	1	Histone deacetylase and subunit of Set3 and Rpd3L complexes; required for gene activation via specific deacetylation of lysines in H3 and H4 histone tails; subunit of the Set3 complex, a meiotic-specific repressor of sporulation specific genes that contains deacetylase activity; co-localizes with Cmr1p in nuclear foci in response to DNA damage by MMS
4	9	14	YKL130C	106.462	76.7893	67.6719	30.1537	44.1935	53.855	0.2501	0.15233	0.11851	0.0580659	-2.35731	-1.60147	0.345611	1.66298	1.02349	0.774278	-0.497436	-1.4942	-2.41537	-1.65954	1.31737	0.677875	8	SHE2	1	RNA-binding protein that binds specific mRNAs and interacts with She3p; part of the mRNA localization machinery that restricts accumulation of certain proteins to the bud; binds to ER-derived membranes and targets mRNAs to cortical ER
16	4	12	YOR299W	105.621	74.8668	74.8751	25.6967	39.7344	46.161	0.23267	0.12587	0.12258	0.34639	-2.2658	-1.15835	0.505202	2.23347	0.848129	-0.624338	-2.6125	-2.30876	-2.61219	-1.50474	1.72827	0.342927	8	BUD7	1	Member of the ChAPs family (Chs5p-Arf1p-binding proteins); members include Bch1p, Bch2p, Bud7p, and Chs6p; ChAPs family proteins form the exomer complex with Chs5p to mediate export of specific cargo proteins, including Chs3p, from the Golgi to the plasma membrane; BUD7 has a paralog, BCH1, that arose from the whole genome duplication
5	12	12	YDR207C	88.2206	51.5017	46.145	37.0341	55.0727	68.8904	0.2182	0.13915	0.12222	-0.998122	-3.93608	-2.51739	1.53934	3.3526	3.15749	0.444723	-0.645207	-0.588623	-2.93796	-1.51927	1.81326	1.61815	8	UME6	1	Rpd3L histone deacetylase complex subunit; key transcriptional regulator of early meiotic genes; involved in chromatin remodeling and transcriptional repression via DNA looping; binds URS1 upstream regulatory sequence, couples metabolic responses to nutritional cues with initiation and progression of meiosis, forms complex with Ime1p
15	14	14	YMR017W	100.558	72.7527	72.3544	24.2182	35.4114	41.5423	0.27081	0.14644	0.14096	0.320083	-2.34641	-1.2515	-1.07142	1.09211	0.0323352	1.05756	-2.05712	0.606917	-2.66649	-1.57158	2.16354	1.10376	8	SPO20	1	Meiosis-specific subunit of the t-SNARE complex; required for prospore membrane formation during sporulation; similar to but not functionally redundant with Sec9p; SNAP-25 homolog
4	5	4	YKL092C	111.431	72.71	90.0406	27.9368	40.0068	52.321	0.24569	0.14905	0.12577	0.59715	-2.66905	-0.468584	-0.67741	0.598242	0.749629	0.65898	-0.644758	-0.830109	-3.2662	-1.06573	1.27565	1.42704	8	BUD2	1	GTPase activating factor for Rsr1p/Bud1p; plays a role in spindle position checkpoint distinct from its role in bud site selection; required for both axial and bipolar budding patterns; mutants exhibit random budding in all cell types
8	4	8	YPR054W	110.907	79.0902	85.0405	29.9978	45.471	53.4565	0.25101	0.12531	0.11477	1.00303	-1.60419	-0.423146	-0.935121	0.480452	0.103143	0.911277	-0.96433	-0.642134	-2.60722	-1.42618	1.41557	1.03826	8	SMK1	1	Middle sporulation-specific mitogen-activated protein kinase (MAPK); required for production of the outer spore wall layers; negatively regulates activity of the glucan synthase subunit Gsc2p
11	3	8	YOR179C	110.071	78.9802	78.8575	31.6361	42.9625	61.6061	0.24135	0.14752	0.1123	0.716735	-1.74744	-0.756469	-0.362228	0.945781	1.09437	0.830098	-0.556949	-0.803125	-2.46418	-1.4732	1.30801	1.4566	8	SYC1	1	Subunit of the APT subcomplex of cleavage and polyadenylation factor; may have a role in 3' end formation of both polyadenylated and non-polyadenylated RNAs; SYC1 has a paralog, YSH1, that arose from the whole genome duplication
4	16	5	YOR258W	116.046	92.2951	97.7289	33.7413	50.6171	73.7587	0.15026	0.10238	0.06582	1.0978	-1.17238	-0.0792054	2.00111	3.29661	4.57677	-1.83602	-2.74095	-6.31386	-2.27017	-1.177	1.2955	2.57566	8	HNT3	1	DNA 5' AMP hydrolase involved in DNA repair; member of the histidine triad (HIT) superfamily of nucleotide-binding proteins; homolog of Aprataxin, a Hint related protein that is mutated in individuals with ataxia with oculomotor apraxia; relative distribution to nuclear foci decreases upon DNA replication stress
11	6	2	YBR162C	109.653	82.4773	89.7938	32.0112	46.2859	62.9422	0.20013	0.12391	0.10924	0.67134	-1.4802	-0.202593	-0.189132	1.79096	1.3329	-0.247591	-1.6174	-1.08303	-2.15154	-0.873934	1.9801	1.52203	8	TOS1	1	Covalently-bound cell wall protein of unknown function; identified as a cell cycle regulated SBF target gene; deletion mutants are highly resistant to treatment with beta-1,3-glucanase; has sequence similarity to YJL171C
10	2	18	YIL123W	109.794	74.3571	88.5425	31.2845	46.2105	58.1399	0.2349	0.1428	0.10619	0.395577	-2.07387	-0.451906	-0.104914	1.18867	1.25474	0.0271906	-0.645881	-1.65747	-2.46945	-0.847483	1.29359	1.35966	8	SIM1	1	Protein of the SUN family (Sim1p, Uth1p, Nca3p, Sun4p); may participate in DNA replication; promoter contains SCB regulation box at -300 bp indicating that expression may be cell cycle-regulated; SIM1 has a paralog, SUN4, that arose from the whole genome duplication
8	2	20	YPR046W	107.139	77.0612	86.759	29.902	45.1862	56.7152	0.22462	0.1264	0.10459	0.594231	-1.75924	-0.336112	-0.979356	0.408036	0.684908	0.221316	-0.915373	-1.57332	-2.35347	-0.930343	1.38739	1.66426	8	MCM16	1	Component of the Ctf19 complex and the COMA subcomplex; involved in kinetochore-microtubule mediated chromosome segregation; binds to centromere DNA; orthologous to human centromere constitutive-associated network (CCAN) subunit CENP-H and fission yeast fta3
5	12	22	YDR215C	113.911	95.5882	108.509	27.9504	37.0238	46.7496	0.24228	0.1763	0.14222	1.78917	-0.567055	0.641071	-2.65237	-1.23752	-0.795188	1.07429	1.02339	1.24082	-2.35622	-1.1481	1.41485	1.85718	8	YDR215C	1
11	5	8	YHR171W	107.745	51.5843	37.537	33.4677	44.5886	65.3049	0.20201	0.1401	0.11749	0.46429	-3.841	-2.84918	0.482967	1.3593	1.75469	-0.198439	-0.89022	-0.328385	-4.30529	-3.31347	0.876335	1.27173	9	ATG7	1	Autophagy-related protein and dual specificity member of the E1 family; mediates the attachment of Atg12p to Atg5p and Atg8p to phosphatidylethanolamine which are required steps in autophagosome formation; E1 enzymes are also known as ubiquitin-activating enzymes; involved in methionine restriction extension of chronological lifespan in an autophagy-dependent manner
9	11	1	YAL047C	98.5478	36.7034	0	47.9406	74.7207	106.45	0.12094	0.0882	0	-0.617385	-4.94259	-4.47192	7.46932	8.3591	9.74479	-2.59147	-2.82337	-11.6865	-4.32521	-3.85454	0.889782	2.27548	9	SPC72	1	Component of the cytoplasmic Tub4p (gamma-tubulin) complex; binds spindle pole bodies and links them to microtubules; is regulated by Cdc5 kinase; has roles in astral microtubule formation and stabilization
16	5	4	YOR008C	101.916	55.3279	33.9032	29.6162	43.8307	66.5026	0.24792	0.14671	0.08762	-0.0556161	-3.75893	-3.23341	2.31391	3.27523	4.47961	-0.22563	-1.67646	-5.50662	-3.70332	-3.17779	0.961318	2.1657	9	SLG1	1	Sensor-transducer of the stress-activated PKC1-MPK1 kinase pathway; involved in maintenance of cell wall integrity; required for mitophagy; involved in organization of the actin cytoskeleton; secretory pathway Wsc1p is required for the arrest of secretion response
12	7	23	YGL007C-A	109.826	78.06	0	41.5504	58.7723	106.45	0.12467	0.08823	0	-0.530708	-3.1513	-5.87849	5.12039	4.52817	8.89679	-2.71814	-3.15395	-10.7868	-2.62059	-5.34779	-0.592229	3.77639	9	YGL007C-A	1
13	12	1	YHR141C	106.182	55.7748	0	40.4789	62.6651	106.45	0.14438	0.09525	0	-0.143513	-4.00907	-5.0728	4.19301	5.78761	7.50636	-2.03341	-3.06726	-11.0814	-3.86556	-4.92929	1.59461	3.31335	9	RPL42B	1	Ribosomal 60S subunit protein L42B; required for propagation of the killer toxin-encoding M1 double-stranded RNA satellite of the L-A double-stranded RNA virus; homologous to mammalian ribosomal protein L36A, no bacterial homolog; RPL42B has a paralog, RPL42A, that arose from the whole genome duplication
11	2	4	YBR127C	89.1512	29.7674	0	42.8467	62.7055	106.45	0.16892	0.08845	0	-1.55301	-5.50822	-4.75028	4.81097	5.96673	9.1	-1.06357	-3.21009	-11.0754	-3.9552	-3.19727	1.15576	4.28904	9	VMA2	1	Subunit B of V1 peripheral membrane domain of vacuolar H+-ATPase; an electrogenic proton pump found throughout the endomembrane system; contains nucleotide binding sites; also detected in the cytoplasm; protein abundance increases in response to DNA replication stress
1	4	16	YDL227C	99.4353	42.372	67.7616	28.5883	47.9655	75.7066	0.27059	0.11821	0.10193	-0.124658	-4.84249	-1.50714	0.700384	2.79547	0.505243	-0.188635	-2.52379	-0.268928	-4.71783	-1.38248	2.09509	-0.19514	9	RF1	384
7	16	13	YOL088C	119.455	79.5974	85.4365	36.5933	55.9907	61.3873	0.17484	0.11113	0.12123	1.97684	-2.0335	-0.466523	1.89951	3.51706	1.64445	-0.925526	-1.9482	-0.639847	-4.01034	-2.44337	1.61755	-0.255062	9	MPD2	1	Member of the protein disulfide isomerase (PDI) family; exhibits chaperone activity; overexpression suppresses the lethality of a pdi1 deletion but does not complement all Pdi1p functions; undergoes oxidation by Ero1p
15	4	12	YML079W	91.119	33.4684	38.3941	28.2745	41.3556	50.1678	0.20265	0.12647	0.11009	-0.703959	-5.34846	-2.97144	0.800374	2.6038	1.57219	-0.724473	-2.95408	-2.21683	-4.6445	-2.26748	1.80343	0.771819	9	YML079W	1
5	5	23	YJL179W	105.445	60.0613	40.3377	40.3939	63.8593	68.6835	0.1714	0.10023	0.0879	0.870675	-3.28197	-2.8115	3.08972	5.58715	3.12054	-0.778854	-2.39331	-3.72795	-4.15264	-3.68218	2.49743	0.0308194	9	PFD1	1	Subunit of heterohexameric prefoldin; prefoldin binds cytosolic chaperonin and transfers target proteins to it; involved in the biogenesis of actin and of alpha- and gamma-tubulin; prefoldin complex also localizes to chromatin of actively transcribed genes in the nucleus and facilitates transcriptional elongation
3	3	3	YPR011C	101.618	44.2792	56.1631	29.4755	51.1987	60.7178	0.24069	0.11484	0.11191	-0.232317	-5.0093	-2.62623	1.10727	4.36812	2.26026	-0.344981	-4.05023	-4.08423	-4.77698	-2.39391	3.26085	1.15299	9	YPR011C	1
1	5	12	YDL227C	96.0651	43.7243	84.8777	27.8736	52.2182	76.6029	0.26294	0.13226	0.09582	-0.490312	-4.73915	-0.640284	0.370545	3.87698	0.665257	-0.388643	-1.89273	-0.827822	-4.24884	-0.149972	3.50644	0.294711	9	RF1	384
11	4	15	YDR453C	97.6512	47.0379	64.6129	34.2852	48.0985	61.1204	0.19066	0.11841	0.09974	-0.630799	-4.18843	-1.4779	0.860192	2.25194	1.00765	-0.495183	-1.86443	-1.95201	-3.55763	-0.847101	1.39175	0.147458	9	TSA2	1	Stress inducible cytoplasmic thioredoxin peroxidase; cooperates with Tsa1p in the removal of reactive oxygen, nitrogen and sulfur species using thioredoxin as hydrogen donor; deletion enhances the mutator phenotype of tsa1 mutants; protein abundance increases in response to DNA replication stress; TSA2 has a paralog, TSA1, that arose from the whole genome duplication
14	3	6	YDL227C	102.387	52.1717	81.1459	26.8359	36.4849	42.7165	0.2508	0.15345	0.13763	-0.305175	-4.42655	-1.06189	1.10591	2.40583	1.33386	-0.527079	-2.26777	-2.12673	-4.12137	-0.75672	1.29991	0.227944	9	RF2	384
1	4	13	YDL227C	94.2628	45.074	71.5425	29.1373	47.6354	75.2341	0.24082	0.12971	0.09283	-0.685848	-4.63601	-1.31566	0.953694	2.71153	0.420889	-0.966966	-2.00726	-1.10132	-3.95016	-0.629809	1.75784	-0.532805	9	RF1	384
5	9	18	YLR239C	105.179	70.4059	91.289	31.8416	45.8582	45.276	0.23413	0.15056	0.15813	0.841817	-2.49145	-0.231028	-0.856775	1.0092	-1.05826	0.86121	-0.132725	2.69614	-3.33327	-1.07284	1.86598	-0.201482	9	LIP2	1	Lipoyl ligase; involved in the modification of mitochondrial enzymes by the attachment of lipoic acid groups
6	14	4	YBL094C	92.9603	42.5518	0	42.0493	74.014	106.45	0.14413	0.06339	0	-0.43713	-4.55546	-4.48176	4.36605	8.08553	9.28016	-1.97014	-4.27773	-11.5895	-4.11833	-4.04463	3.71948	4.91412	10	YBL094C	1
4	2	7	YOR141C	91.7689	43.9347	0	37.7448	71.0869	106.45	0.173	0.07755	0	-1.53611	-4.86801	-5.02877	3.84857	8.50237	10.4129	-1.24149	-3.8562	-12.3346	-3.33191	-3.49266	4.6538	6.56431	10	ARP8	1	Nuclear actin-related protein involved in chromatin remodeling; component of chromatin-remodeling enzyme complexes; has mRNA binding activity
9	6	3	YDL101C	81.3269	32.8154	0	38.3222	70.187	106.45	0.15967	0.07446	0	-2.48577	-5.23971	-4.47192	3.03087	7.20611	9.74479	-1.57888	-3.44051	-11.6865	-2.75395	-1.98616	4.17524	6.71393	10	DUN1	1	Cell-cycle checkpoint serine-threonine kinase; required for DNA damage-induced transcription of certain target genes, phosphorylation of Rad55p and Sml1p, and transient G2/M arrest after DNA damage; Mec1p and Dun1p function in same pathway to regulate both dNTP pools and telomere length; also regulates postreplicative DNA repair
9	8	24	YCR034W	108.635	63.2564	65.5097	35.9382	68.5162	93.0623	0.18227	0.08725	0.081	0.476976	-2.91345	-1.15412	1.93078	6.78118	7.35486	-0.988012	-2.86604	-4.27724	-3.39043	-1.6311	4.85039	5.42407	10	ELO2	1	Fatty acid elongase, involved in sphingolipid biosynthesis; acts on fatty acids of up to 24 carbons in length; mutations have regulatory effects on 1,3-beta-glucan synthase, vacuolar ATPase, and the secretory pathway; ELO2 has a paralog, ELO1, that arose from the whole genome duplication
7	1	11	YNL171C	71.2962	48.7071	0	37.4634	76.7388	106.45	0.24039	0.092	0	-3.24812	-4.39409	-4.79353	2.30103	8.79362	9.68915	0.788266	-2.80743	-11.729	-1.14597	-1.54541	6.49258	7.38812	10	YNL171C	1
6	9	23	YPR119W	105.838	100.138	75.7127	29.6902	50.6551	81.6229	0.24586	0.14568	0.09493	0.960004	-0.15483	-0.647219	-1.33714	2.14499	4.84801	0.689569	-0.581652	-2.90607	-1.11483	-1.60722	3.48214	6.18515	10	CLB2	1	B-type cyclin involved in cell cycle progression; activates Cdc28p to promote the transition from G2 to M phase; accumulates during G2 and M, then targeted via a destruction box motif for ubiquitin-mediated degradation by the proteasome; CLB2 has a paralog, CLB1, that arose from the whole genome duplication
8	16	16	YJL062W	108.701	92.2239	61.9557	31.9104	60.5425	77.5721	0.20238	0.10072	0.08252	0.763716	-0.60053	-1.5923	-0.0525666	4.31337	4.40838	-0.360145	-2.0688	-3.59211	-1.36425	-2.35601	4.36593	4.46094	10	LAS21	1	Integral plasma membrane protein; involved in the synthesis of the glycosylphosphatidylinositol (GPI) core structure; mutations affect cell wall integrity
10	1	1	YOR345C	112.829	72.8937	0	36.4841	56.0183	106.45	0.1312	0.10677	0	0.724799	-2.18571	-4.93622	2.29446	3.68295	9.87918	-2.68403	-2.26418	-11.3709	-2.91051	-5.66102	1.38849	7.58473	10	YOR345C	1
13	3	16	YGL192W	91.8477	64.6474	0	34.1803	53.3862	106.45	0.17646	0.11658	0	-1.69874	-3.33104	-5.0728	1.28652	3.42784	7.50636	-1.19469	-2.10922	-11.0814	-1.6323	-3.37406	2.14132	6.21984	10	IME4	1	mRNA N6-adenosine methyltransferase required for entry into meiosis; mediates N6-adenosine methylation of bulk mRNA during the induction of sporulation which includes the meiotic regulators IME1, IME2 and IME4 itself; repressed in haploids via production of antisense IME4 transcripts; transcribed in diploid cells where antisense transcription is repressed; orthologous to human METTL3 (MT-A70)
16	16	9	YPL234C	97.5513	78.5647	0	35.6259	57.5036	106.45	0.1638	0.09013	0	-0.529186	-1.98321	-4.95047	5.08708	6.75247	11.6111	-2.42493	-4.21777	-13.5214	-1.45403	-4.42128	1.66539	6.52402	10	VMA11	1	Vacuolar ATPase V0 domain subunit c'; involved in proton transport activity; hydrophobic integral membrane protein (proteolipid) containing four transmembrane segments; N and C termini are in the vacuolar lumen
4	15	13	YKL054C	92.4298	49.1231	0	38.1463	61.7357	106.45	0.17859	0.08406	0	-1.46441	-4.47152	-5.02877	4.03384	6.12423	10.4129	-1.09534	-3.5638	-12.3346	-3.00711	-3.56436	2.09039	6.37904	10	DEF1	1	RNAPII degradation factor; forms a complex with Rad26p in chromatin, enables ubiquitination and proteolysis of RNAPII present in an elongation complex; mutant is deficient in Zip1p loading onto chromosomes during meiosis
2	2	4	YDR069C	84.1194	52.3177	0	33.6676	51.7708	106.45	0.2102	0.12113	0	-1.17893	-4.17077	-5.32335	2.69488	4.17992	10.2676	-0.715714	-3.55145	-14.4187	-2.99184	-4.14442	1.48504	7.57273	10	DOA4	1	Ubiquitin hydrolase; deubiquitinates intralumenal vesicle (ILVs) cargo proteins; required for recycling ubiquitin from proteasome-bound ubiquitinated intermediates, acts at the late endosome/prevacuolar compartment to recover ubiquitin from ubiquitinated membrane proteins destined for the vacuole; DOA4 has a paralog, UBP5, that arose from the whole genome duplication
7	9	4	YDR322W	105.806	101.739	33.4834	32.4671	46.9241	75.8393	0.2404	0.15286	0.09267	0.496042	-0.341494	-3.09774	-0.00455455	1.21128	4.22448	0.788527	-0.0738856	-3.25229	-0.837536	-3.59378	1.21583	4.22903	10	MRPL35	1	Mitochondrial ribosomal protein of the large subunit
13	14	18	YOL145C	98.5128	89.3372	0	40.3993	58.9208	106.45	0.16002	0.10181	0	-0.975612	-1.44428	-5.0728	4.15628	4.83538	7.50636	-1.62451	-2.77262	-11.0814	-0.468669	-4.09719	0.679095	3.35007	10	CTR9	1	Component of the Paf1p complex involved in transcription elongation; binds to and modulates the activity of RNA polymerases I and II; required for expression of a subset of genes, including cyclin genes; involved in SER3 repression by helping to maintain SRG1 transcription-dependent nucleosome occupancy; contains TPR repeats
15	14	22	YMR021C	103.504	89.9873	49.9266	25.7676	35.8636	60.2786	0.2645	0.23101	0.09332	0.639702	-1.02937	-2.38737	-0.356455	1.20712	3.37722	0.892584	1.74136	-3.75081	-1.66907	-3.02708	1.56358	3.73368	10	MAC1	1	Copper-sensing transcription factor; involved in regulation of genes required for high affinity copper transport; required for regulation of yeast copper genes in response to DNA-damaging agents; undergoes changes in redox state in response to changing levels of copper or MMS
4	13	17	YKL041W	100.71	84.4849	33.3233	27.0166	41.4813	63.0046	0.26195	0.14944	0.08809	-0.566017	-1.76923	-3.34108	-1.10203	0.973228	2.6569	1.08409	-0.627241	-4.27678	-1.20321	-2.77507	2.07525	3.75893	10	VPS24	1	One of four subunits of the ESCRT-III complex; forms an endosomal sorting complex required for transport III (ESCRT-III) subcomplex with Did4p; involved in the sorting of transmembrane proteins into the multivesicular body (MVB) pathway
4	9	17	YKL002W	102.457	85.109	33.6936	28.4569	43.9526	65.9151	0.26451	0.15906	0.08114	-0.376518	-1.72153	-3.32233	-0.437394	1.60172	3.17651	1.15103	-0.195157	-4.91251	-1.34501	-2.94581	2.03911	3.6139	10	DID4	2	Class E Vps protein of the ESCRT-III complex; required for sorting of integral membrane proteins into lumenal vesicles of multivesicular bodies, and for delivery of newly synthesized vacuolar enzymes to the vacuole, involved in endocytosis
5	14	12	YDR222W	111.392	98.3088	54.7923	29.3234	42.0002	58.1413	0.25816	0.16337	0.11489	1.51584	-0.359146	-2.07944	-2.0188	0.0280637	1.2385	1.48947	0.44264	-1.25911	-1.87499	-3.59528	2.04686	3.2573	10	YDR222W	1
10	2	19	YDR445C	113.519	84.5101	41.8695	28.996	45.0713	68.1004	0.25694	0.14019	0.06868	0.799689	-1.29799	-2.8157	-1.16094	0.898959	3.03293	0.603422	-0.76311	-5.08859	-2.09768	-3.61539	2.0599	4.19387	10	YDR445C	1
7	16	15	YOL089C	112.497	99.1753	66.3975	35.4109	52.0636	85.727	0.1493	0.11696	0.06668	1.22197	-0.537388	-1.43077	1.35391	2.51835	5.98967	-1.59326	-1.68634	-5.62965	-1.75936	-2.65274	1.16444	4.63576	10	HAL9	1	Putative transcription factor containing a zinc finger; overexpression increases salt tolerance through increased expression of the ENA1 (Na+/Li+ extrusion pump) gene while gene disruption decreases both salt tolerance and ENA1 expression; HAL9 has a paralog, TBS1, that arose from the whole genome duplication
3	13	22	YHL006C	105.387	102.85	51.1904	24.0173	37.4458	71.6684	0.32901	0.18571	0.06936	0.176664	-0.533396	-2.87807	-1.41145	0.870544	4.2152	1.96413	-0.867089	-7.97637	-0.71006	-3.05474	2.282	5.62665	10	SHU1	1	Component of Shu complex (aka PCSS complex); Shu complex also includes Psy3, Csm2, Shu2, and promotes error-free DNA repair, mediates inhibition of Srs2p function; essential for promoting the establishment of homolog bias during meiotic homologous recombination; promotes both crossover (CO) and non-crossover (NCO) pathways of meiotic recombination and formation of Rad51p filaments
11	9	5	YMR048W	109.51	100.515	56.4139	29.7649	40.1909	77.7693	0.25184	0.15608	0.07448	0.655849	-0.101752	-1.89314	-1.2257	0.240908	3.97989	1.10436	-0.172475	-4.2626	-0.757601	-2.54899	1.46661	5.20559	10	CSM3	1	Replication fork associated factor; required for stable replication fork pausing; component of the DNA replication checkpoint pathway; required for accurate chromosome segregation during meiosis; forms nuclear foci upon DNA replication stress
7	12	24	YFR012W	123.014	119.285	91.4145	26.7794	38.775	67.729	0.2547	0.1511	0.07234	2.36297	0.999343	-0.163766	-2.62914	-0.861146	2.7766	1.1624	-0.152936	-5.11192	-1.36363	-2.52674	1.76799	5.40573	10	DCV1	1	Protein of unknown function; deletion mutant shows strong genetic interaction with cdc28-as1 mutant in the presence of 1-NM-PP1; DCV1 has a paralog, YOL019W, that arose from the whole genome duplication
3	4	3	YCL005W	114.086	114.37	48.8186	22.9797	36.6694	64.0458	0.303	0.16962	0.06221	1.12046	0.346941	-2.99819	-1.89022	0.673081	2.85438	1.2841	-1.58978	-8.63039	-0.773522	-4.11866	2.5633	4.7446	10	LDB16	1	Protein of unknown function; null mutants have decreased net negative cell surface charge; GFP-fusion protein expression is induced in response to the DNA-damaging agent MMS; native protein is detected in purified mitochondria
15	16	22	YMR032W	110.373	90.9811	36.6384	24.1034	37.0464	65.657	0.23718	0.12091	0.0482	1.38499	-0.953426	-3.06037	-1.12437	1.50792	4.33739	0.178308	-3.2038	-7.87803	-2.33842	-4.44536	2.63229	5.46176	10	HOF1	2	Protein that regulates actin cytoskeleton organiation; required for cytokinesis, actin cable organization, and secretory vesicle trafficking; localized to bud neck; phosphorylated by Dbf2p; regulates actomyosin ring dynamics and septin localization; contains an SH3 domain; N terminus controls cell size and levels of actin cables, while C terminus controls actin cable organization via direct regul…
5	14	19	YPL084W	118.487	105.541	62.2148	26.8931	39.9781	60.839	0.26181	0.17092	0.09362	2.28559	0.193557	-1.70352	-3.14027	-0.486208	1.72011	1.5849	0.78175	-3.20472	-2.09204	-3.98911	2.65406	4.86038	10	BRO1	1	Cytoplasmic class E vacuolar protein sorting (VPS) factor; coordinates deubiquitination in the multivesicular body (MVB) pathway by recruiting Doa4p to endosomes
3	14	12	YHR154W	85.326	45.9472	35.3637	32.2984	51.2363	83.4416	0.21956	0.13078	0.07978	-1.99989	-4.88183	-3.67963	2.40991	4.37768	6.31701	-0.89742	-3.33428	-7.02323	-2.88194	-1.67974	1.96778	3.9071	10	RTT107	1	Protein implicated in Mms22-dependent DNA repair during S phase; involved in recruiting the SMC5/6 complex to double-strand breaks; DNA damage induces phosphorylation by Mec1p at one or more SQ/TQ motifs; interacts with Mms22p and Slx4p; has four BRCT domains; has a role in regulation of Ty1 transposition; relative distribution to nuclear foci increases upon DNA replication stress
9	12	18	YCR086W	91.0151	39.2137	28.0362	33.278	54.6034	76.0006	0.21818	0.10514	0.06156	-1.43465	-4.75076	-3.052	0.703226	3.24294	4.30891	-0.0491522	-2.06251	-6.05545	-3.31611	-1.61735	2.53971	3.60569	10	CSM1	1	Nucleolar protein that mediates homolog segregation during meiosis I; forms a complex with Lrs4p and then Mam1p at kinetochores; required for condensin recruitment to the replication fork barrier site and rDNA repeat segregation
6	4	12	YBL024W	107.721	76.9336	62.2576	30.6341	49.9069	70.3607	0.24869	0.12926	0.09666	1.16432	-1.92805	-1.32867	-0.90155	1.95472	2.83742	0.763559	-1.31916	-2.74782	-3.09238	-2.49299	2.85627	3.73897	10	NCL1	1	S-adenosyl-L-methionine-dependent tRNA: m5C-methyltransferase; methylates cytosine to m5C at several positions in tRNAs and intron-containing pre-tRNAs; increases proportion of tRNALeu(CAA) with m5C at wobble position in response to hydrogen peroxide, causing selective translation of mRNA from genes enriched in TTG codon; loss of NCL1 confers hypersensitivity to oxidative stress; similar to Nop2p…
6	2	10	YBL007C	106.092	76.9857	45.2793	33.5068	54.6626	81.7663	0.19456	0.11859	0.06838	0.987564	-1.92407	-2.18855	0.424046	3.16418	4.87361	-0.651659	-1.79841	-5.33465	-2.91163	-3.17611	2.74013	4.44956	10	SLA1	1	Cytoskeletal protein binding protein; required for assembly of the cortical actin cytoskeleton; interacts with proteins regulating actin dynamics and proteins required for endocytosis; found in the nucleus and cell cortex; has 3 SH3 domains
5	13	12	YLR268W	107.854	85.7039	55.0184	31.4814	49.4351	68.3383	0.24933	0.1312	0.09118	1.13201	-1.3224	-2.06799	-1.02299	1.91886	3.05891	1.25861	-1.00228	-3.42792	-2.45441	-3.2	2.94185	4.0819	10	SEC22	1	R-SNARE protein; assembles into SNARE complex with Bet1p, Bos1p and Sed5p; cycles between the ER and Golgi complex; involved in anterograde and retrograde transport between the ER and Golgi; synaptobrevin homolog
5	3	5	YJL204C	61.3663	23.5302	0	43.5944	66.176	106.45	0.14411	0.08046	0	-3.91167	-6.07362	-4.85444	4.56661	6.17632	9.8627	-1.49235	-3.28128	-11.7683	-2.16195	-0.942769	1.60972	5.29609	10	RCY1	1	F-box protein involved in recycling endocytosed proteins; involved in recycling plasma membrane proteins internalized by endocytosis; localized to sites of polarized growth; direct interaction with C-terminal cytoplasmic region of Drs2p plays an important role for Drs2p function in endocytic recycling pathway
6	1	3	YPL065W	106.204	82.9923	72.0204	30.8508	48.5671	78.1513	0.24762	0.1263	0.07857	0.999725	-1.46505	-0.834218	-0.801557	1.61399	4.22824	0.735584	-1.45211	-4.40255	-2.46477	-1.83394	2.41555	5.0298	10	VPS28	1	Component of the ESCRT-I complex; complex is involved in ubiquitin-dependent sorting of proteins into the endosome; conserved C-terminal domain interacts with ESCRT-III subunit Vps20p; other members include Stp22p, Srn2p, Vps28p, and Mvb12p
7	3	15	YNL148C	68.3904	21.0946	0	40.639	65.8136	106.45	0.13239	0.08549	0	-3.56338	-6.5042	-4.79353	3.76644	6.01517	9.68915	-2.03537	-3.09983	-11.729	-2.94081	-1.23015	2.24874	5.92272	10	ALF1	1	Alpha-tubulin folding protein; similar to mammalian cofactor B; Alf1p-GFP localizes to cytoplasmic microtubules; required for the folding of alpha-tubulin and may play an additional role in microtubule maintenance
3	11	11	YER083C	65.0829	17.0635	0	34.8837	49.2023	106.45	0.23417	0.17108	0	-4.19616	-7.08909	-5.47066	3.60292	3.86041	10.4245	-0.515445	-1.5242	-14.3209	-2.89292	-1.27449	0.257493	6.82156	10	GET2	1	Subunit of the GET complex; involved in insertion of proteins into the ER membrane; required for the retrieval of HDEL proteins from the Golgi to the ER in an ERD2 dependent fashion and for meiotic nuclear division
6	13	13	YPR141C	72.8058	30.2285	0	40.0269	60.2084	106.45	0.18559	0.10949	0	-2.6238	-5.49718	-4.48176	3.43276	4.57455	9.28016	-0.886178	-2.20714	-11.5895	-2.87339	-1.85796	1.1418	5.84741	10	KAR3	2	Minus-end-directed microtubule motor; functions in mitosis and meiosis, localizes to the spindle pole body and localization is dependent on functional Cik1p, required for nuclear fusion during mating; potential Cdc28p substrate
15	10	19	YMR198W	64.3118	47.7486	0	28.9284	42.2488	106.45	0.22675	0.11617	0	-3.6124	-4.25719	-4.91595	1.10214	2.83097	11.6198	-0.0943827	-3.4167	-12.287	-0.644792	-1.30355	1.72883	10.5177	11	CIK1	2	Kinesin-associated protein; required for both karyogamy and mitotic spindle organization, interacts stably and specifically with Kar3p and may function to target this kinesin to a specific cellular role; locus encodes a long and short transcript with differing functions; CIK1 has a paralog, VIK1, that arose from the whole genome duplication
5	12	24	YDR216W	123.326	119.26	88.3936	25.135	39.829	77.076	0.25921	0.14539	0.06358	2.81062	1.2419	-0.377668	-3.95154	-0.524116	4.61881	1.51692	-0.364936	-5.95255	-1.56872	-3.18829	3.42742	8.57035	11	ADR1	1	Carbon source-responsive zinc-finger transcription factor; required for transcription of the glucose-repressed gene ADH2, of peroxisomal protein genes, and of genes required for ethanol, glycerol, and fatty acid utilization
10	4	4	YIL132C	82.1562	41.9613	0	31.1511	49.3045	106.45	0.18779	0.12796	0	-2.603	-4.54952	-4.93622	-0.166481	1.97553	9.87918	-1.20449	-1.31242	-11.3709	-1.94652	-2.33322	2.14201	10.0457	11	CSM2	1	Component of Shu complex (aka PCSS complex); Shu complex also includes Psy3, Shu1, Shu2, and promotes error-free DNA repair,; Shu complex mediates inhibition of Srs2p function; promotes formation of Rad51p filaments; Psy3p and Csm2p contain similar DNA-binding regions which work together to form a single DNA binding site; required for accurate chromosome segregation during meiosis
9	4	11	YJR059W	83.7814	46.1414	0	33.9439	54.1192	106.45	0.19697	0.12513	0	-2.21947	-4.22135	-4.47192	1.01049	3.1198	9.74479	-0.603684	-1.16465	-11.6865	-2.00189	-2.25246	2.10931	8.73431	11	PTK2	1	Putative serine/threonine protein kinase; involved in regulation of ion transport across plasma membrane; enhances spermine uptake; PTK2 has a paralog, PTK1, that arose from the whole genome duplication
11	10	3	YDR495C	55.8428	20.9775	0	37.0099	59.0911	106.45	0.20427	0.09149	0	-5.1668	-6.17993	-4.75028	2.11754	5.04751	9.1	-0.139352	-3.07355	-11.0754	-1.01313	0.416517	2.92997	6.98246	11	VPS3	1	Component of CORVET membrane tethering complex; cytoplasmic protein required for the sorting and processing of soluble vacuolar proteins, acidification of the vacuolar lumen, and assembly of the vacuolar H+-ATPase
9	8	8	YCR020W-B	71.3551	49.6724	0	37.2807	57.6242	106.45	0.1705	0.10029	0	-3.56765	-3.95152	-4.47192	2.55027	4.01119	9.74479	-1.29574	-2.28035	-11.6865	-0.383862	-0.904268	1.46092	7.19453	11	HTL1	1	Component of the RSC chromatin remodeling complex; RSC functions in transcriptional regulation and elongation, chromosome stability, and establishing sister chromatid cohesion; involved in telomere maintenance
13	3	6	YGL178W	108.282	96.2784	95.3993	30.2789	42.7587	106.45	0.25482	0.15603	0.05373	0.0842891	-0.913849	-0.241218	-0.513832	0.725117	7.50636	0.85402	-0.337313	-6.16659	-0.998138	-0.325507	1.23895	8.02019	11	MPT5	1	mRNA-binding protein of the PUF family; binds to the 3' UTR of specific mRNAs, including those involved in mating type switching, cell wall integrity, chronological lifespan, chromatin modification, and spindle pole body architecture; recruits the CCR4-NOT deadenylase complex to mRNAs along with Dhh1p and Dcp1p to promote deadenylation, decapping, and decay; also interacts with the Caf20p transla…
8	11	7	YHR191C	71.4407	31.0158	0	37.3917	61.7164	106.45	0.18294	0.10036	0	-3.27889	-5.27796	-4.7301	2.47682	4.61191	9.56369	-0.8684	-2.08497	-11.1404	-1.99907	-1.45121	2.13509	7.08687	11	CTF8	1	Subunit of a complex with Ctf18p; shares some subunits with Replication Factor C; required for sister chromatid cohesion
9	6	21	YDL116W	72.9217	34.0847	0	37.8614	57.0373	106.45	0.19333	0.11809	0	-3.39769	-5.14271	-4.47192	2.81823	3.86191	9.74479	-0.698851	-1.48086	-11.6865	-1.74502	-1.07423	1.04369	6.92656	11	NUP84	1	Subunit of the Nup84p subcomplex of the nuclear pore complex (NPC); contributes to nucleocytoplasmic transport and NPC biogenesis; also plays roles in several processes that may require localization of genes or chromosomes at the nuclear periphery, including double-strand break repair, transcription and chromatin silencing; homologous to human NUP107
6	14	16	YGL007W	63.9083	37.3624	0	37.7705	56.4631	106.45	0.16282	0.09568	0	-3.58913	-4.95202	-4.48176	2.39157	3.62205	9.28016	-1.4815	-2.82741	-11.5895	-1.36289	-0.892633	1.23048	6.8886	11	BRP1	1	Dubious ORF located in the upstream region of PMA1; deletion leads to polyamine resistance due to downregulation of PMA1
8	8	4	YPR087W	82.5255	62.856	0	39.7479	54.9016	106.45	0.20054	0.12377	0	-2.07624	-2.84478	-4.7301	3.56408	2.8788	9.56369	-0.408251	-1.0335	-11.1404	-0.768537	-2.65386	-0.685282	5.99961	11	VPS69	1	Dubious open reading frame; unlikely to encode a functional protein, based on available experimental and comparative sequence data; not conserved in closely related Saccharomyces species; 85% of ORF overlaps the verified gene SRP54; deletion causes a vacuolar protein sorting defect
8	2	6	YPR036W	74.7131	44.6159	0	39.9968	59.7571	106.45	0.1816	0.11972	0	-2.92384	-4.23866	-4.7301	3.67893	4.11363	9.56369	-0.903434	-1.21541	-11.1404	-1.31482	-1.80626	0.434697	5.88476	11	VMA13	1	Subunit H of the V1 peripheral membrane domain of V-ATPase; part of the electrogenic proton pump found throughout the endomembrane system; serves as an activator or a structural stabilizer of the V-ATPase; the V1 peripheral membrane domain of the vacuolar H+-ATPase (V-ATPase) has eight subunits
8	14	16	YJL080C	73.6391	40.6266	0	36.1377	54.7741	106.45	0.18331	0.09162	0	-3.04036	-4.54352	-4.7301	1.89815	2.84637	9.56369	-0.858726	-2.47752	-11.1404	-1.50315	-1.68974	0.948218	7.66554	11	SCP160	1	Essential RNA-binding G protein effector of mating response pathway; ligand-activated RNA-binding protein that delivers RNAs involved in polarization and perpetualizing mating signal to shmoo tip during pheromone signaling; Scp160p-mediated RNA trafficking essential for chemotropism and successful mating; mainly associated with nuclear envelope and ER, interacts in mRNA-dependent manner with tran…
16	9	8	YOR035C	77.4031	47.026	0	31.8003	46.2336	106.45	0.20174	0.10932	0	-2.71516	-4.39335	-4.95047	3.32176	3.88632	11.6111	-1.433	-3.35584	-13.5214	-1.67819	-2.23531	0.564566	8.28934	11	SHE4	1	Protein containing a UCS (UNC-45/CRO1/SHE4) domain; binds to myosin motor domains to regulate myosin function; involved in endocytosis, polarization of the actin cytoskeleton, and asymmetric mRNA localization
13	4	4	YCL061C	88.4686	62.8282	0	33.1776	45.8767	106.45	0.19036	0.14331	0	-2.06536	-3.47006	-5.0728	0.823786	1.51805	7.50636	-0.831274	-0.908635	-11.0814	-1.40471	-3.00745	0.694263	6.68257	11	MRC1	2	S-phase checkpoint protein required for DNA replication; couples DNA helicase and polymerase; interacts with and stabilizes Pol2p at stalled replication forks during stress, where it forms a pausing complex with Tof1p and is phosphorylated by Mec1p; defines a novel S-phase checkpoint with Hog1p that coordinates DNA replication and transcription upon osmostress; protects uncapped telomeres; Dia2p-…
8	5	6	YML097C	83.9727	51.7939	0	36.7678	58.5116	106.45	0.19652	0.10766	0	-1.91923	-3.69013	-4.7301	2.18891	3.79688	9.56369	-0.513353	-1.75708	-11.1404	-1.7709	-2.81087	1.60797	7.37478	11	VPS9	1	Guanine nucleotide exchange factor (GEF); involved in vesicle-mediated vacuolar transport, including Golgi-endosome trafficking and sorting through the multivesicular body (MVB); specifically stimulates the intrinsic guanine nucleotide exchange activity of Rab family members (Vps21p/Ypt52p/Ypt53p); partially redundant with GEF MUK1; required for localization of the CORVET complex to endosomes; si…
16	10	9	YOL081W	75.6115	32.012	0	30.0863	37.7142	106.45	0.20676	0.19516	0	-2.90953	-5.5407	-4.95047	2.53083	1.71972	11.6111	-1.30175	0.499682	-13.5214	-2.63117	-2.04093	-0.811117	9.08026	11	IRA2	1	GTPase-activating protein; negatively regulates RAS by converting it from the GTP- to the GDP-bound inactive form, required for reducing cAMP levels under nutrient limiting conditions; IRA2 has a paralog, IRA1, that arose from the whole genome duplication; defects in human homolog NF1 are associated with neurofibromatosis
16	9	10	YOR036W	74.448	16.1072	0	32.0469	42.1931	106.45	0.23359	0.12969	0	-3.03577	-6.75612	-4.95047	3.43555	2.85877	11.6111	-0.600285	-2.44092	-13.5214	-3.72035	-1.9147	-0.576777	8.17555	11	PEP12	1	Target membrane receptor (t-SNARE); for vesicular intermediates traveling between the Golgi apparatus and the vacuole; controls entry of biosynthetic, endocytic, and retrograde traffic into the prevacuolar compartment; syntaxin
7	9	6	YDR323C	80.1646	31.3791	0	38.0834	56.9025	106.45	0.20123	0.10405	0	-2.28595	-5.71828	-4.79353	2.58712	3.74896	9.68915	-0.235565	-2.2662	-11.729	-3.43233	-2.50758	1.16183	7.10203	11	PEP7	1	Adaptor protein involved in vesicle-mediated vacuolar protein sorting; multivalent adaptor protein; facilitates vesicle-mediated vacuolar protein sorting by ensuring high-fidelity vesicle docking and fusion, which are essential for targeting of vesicles to the endosome; required for vacuole inheritance
5	3	12	YLR376C	72.1291	21.028	0	37.9803	58.9846	106.45	0.13817	0.10913	0	-2.74397	-6.26484	-4.85444	1.97598	4.34746	9.8627	-1.64765	-1.99356	-11.7683	-3.52086	-2.11047	2.37148	7.88672	11	PSY3	1	Component of Shu complex (aka PCSS complex); Shu complex also includes Shu1, Csm2, Shu2, and promotes error-free DNA repair; promotes Rad51p filament assembly; Shu complex mediates inhibition of Srs2p function; Psy3p and Csm2p contain similar DNA-binding regions which work together to form a single DNA binding site; deletion of PSY3 results in a mutator phenotype; deletion increases sensitivity t…
11	1	21	YCR053W	84.7955	97.2389	0	36.5792	40.309	106.45	0.15341	0.14432	0	-2.02558	-0.352139	-4.75028	1.91879	0.270942	9.1	-1.46908	-0.700678	-11.0754	1.67344	-2.7247	-1.64784	7.18122	12	THR4	1	Threonine synthase; conserved protein that catalyzes formation of threonine from O-phosphohomoserine; expression is regulated by the GCN4-mediated general amino acid control pathway
6	14	20	YGL012W	72.8923	63	0	36.3925	45.5729	106.45	0.20408	0.15326	0	-2.61441	-2.99283	-4.48176	1.75569	0.852504	9.28016	-0.402761	-0.241195	-11.5895	-0.378421	-1.86735	-0.903183	7.52447	12	ERG4	1	C-24(28) sterol reductase; catalyzes the final step in ergosterol biosynthesis; mutants are viable, but lack ergosterol
7	7	7	YKR001C	66.8357	58.8925	0	38.431	50.1595	106.45	0.1583	0.13992	0	-3.73206	-3.61573	-4.79353	2.74754	2.0341	9.68915	-1.35796	-0.655089	-11.729	0.116326	-1.06147	-0.713439	6.94162	12	VPS1	1	Dynamin-like GTPase required for vacuolar sorting; also involved in actin cytoskeleton organization, endocytosis, late Golgi-retention of some proteins, regulation of peroxisome biogenesis
15	4	7	YMR151W	58.6757	41.9704	0	37.8712	46.155	106.45	0.16785	0.14181	0	-4.22388	-4.69875	-4.91595	5.22883	3.82438	11.6198	-1.63431	-2.26508	-12.287	-0.474866	-0.692069	-1.40445	6.39102	12	YIM2	1	Dubious open reading frame; unlikely to encode a functional protein, based on available experimental and comparative sequence data; not conserved in closely related Saccharomyces species; 5% of ORF overlaps the verified gene IMP1
6	8	9	YGL084C	53.3594	28.226	0	42.6064	55.0323	106.45	0.16153	0.13262	0	-4.73363	-5.65021	-4.48176	4.62309	3.2582	9.28016	-1.51522	-1.16825	-11.5895	-0.916584	0.251869	-1.36489	4.65708	12	GUP1	1	Plasma membrane protein involved in remodeling GPI anchors; member of the MBOAT family of putative membrane-bound O-acyltransferases; role in misfolded protein quality control; proposed to be involved in glycerol transport; homolog of the mammalian Hedgehog pathway modulator HHATL; GUP1 has a paralog, GUP2, that arose from the whole genome duplication
4	10	3	YOR211C	58.8757	26.6845	0	43.27	57.216	106.45	0.18752	0.13407	0	-5.10485	-6.18625	-5.02877	6.39818	4.97479	10.4129	-0.861863	-1.31759	-12.3346	-1.0814	0.0760764	-1.42339	4.0147	12	MGM1	1	Mitochondrial GTPase, present in complex with Ugo1p and Fzo1p; required for mitochondrial morphology, fusion, and genome maintenance; exists as long and short form with different distributions; ratio of long to short forms is regulated by Psd1p; homolog of human OPA1 involved in autosomal dominant optic atrophy
8	2	17	YJL046W	56.6701	36.6109	0	44.4084	69.5191	106.45	0.15606	0.08183	0	-4.88141	-4.85039	-4.7301	5.71471	6.59626	9.56369	-1.57117	-2.91724	-11.1404	0.0310233	0.151313	0.881554	3.84899	12	AIM22	1	Putative lipoate-protein ligase; required along with Lip2 and Lip5 for lipoylation of Lat1p and Kgd2p; similar to E. coli LplA; null mutant displays reduced frequency of mitochondrial genome loss
5	4	18	YLR320W	51.0174	20.1314	0	46.7998	65.81	106.45	0.15783	0.09389	0	-5.03448	-6.33335	-4.85444	6.04575	6.08325	9.8627	-1.13364	-2.67807	-11.7683	-1.29887	0.180039	0.0374966	3.81694	12	MMS22	1	Subunit of E3 ubiquitin ligase complex involved in replication repair; stabilizes protein components of the replication fork, such as the fork-pausing complex and leading strand polymerase, preventing fork collapse and promoting efficient recovery during replication stress; required for accurate meiotic chromosome segregation
9	10	21	YDL146W	48.8152	22.3123	0	41.3393	59.9011	106.45	0.1998	0.13254	0	-6.01311	-6.04234	-4.47192	4.42311	4.59023	9.74479	-0.529694	-0.83183	-11.6865	-0.029228	1.54119	0.167118	5.32168	12	LDB17	1	Protein involved in the regulation of endocytosis; transiently recruited to actin cortical patches in a SLA1-dependent manner after late coat component assembly; GFP-fusion protein localizes to the periphery, cytoplasm, bud, and bud neck
16	3	11	YMR272C	47.9382	39.1048	0	35.6557	52.2096	106.45	0.12931	0.09345	0	-5.91195	-4.99868	-4.95047	5.10085	5.40613	11.6111	-3.32666	-4.06865	-13.5214	0.913271	0.961482	0.305279	6.51025	12	SCS7	1	Sphingolipid alpha-hydroxylase; functions in the alpha-hydroxylation of sphingolipid-associated very long chain fatty acids, has both cytochrome b5-like and hydroxylase/desaturase domains, not essential for growth
4	10	12	YGR104C	45.3591	34.5325	0	38.6283	53.1695	106.45	0.17843	0.13796	0	-6.57134	-5.58652	-5.02877	4.25626	3.94572	10.4129	-1.09952	-1.14287	-12.3346	0.98482	1.54256	-0.310538	6.15662	12	SRB5	1	Subunit of the RNA polymerase II mediator complex; associates with core polymerase subunits to form the RNA polymerase II holoenzyme; essential for transcriptional regulation; required for proper termination of transcription for some genes; involved in telomere maintenance
12	13	15	YKL096C-B	113.614	117.718	103.123	33.1728	52.9154	95.1861	0.23291	0.10485	0.04989	-0.119737	-0.120724	-0.655762	1.25451	3.03866	6.886	0.111769	-2.40746	-6.2233	-0.000986703	-0.536025	1.78415	5.63149	12	YKL096C-B	2
13	16	21	YNL162W	119.187	123.298	109.847	24.8837	38.4469	80.133	0.26726	0.13613	0.0792	1.2674	1.15096	0.490522	-3.00344	-0.371458	2.80822	1.17926	-1.23113	-3.8368	-0.116442	-0.776881	2.63198	5.81166	12	RPL42A	2	Ribosomal 60S subunit protein L42A; homologous to mammalian ribosomal protein L36A, no bacterial homolog; RPL42A has a paralog, RPL42B, that arose from the whole genome duplication
9	10	24	YCR068W	112.711	115.845	112.214	26.1964	39.8713	64.5636	0.28677	0.15516	0.1077	0.919209	1.10531	1.21127	-2.56462	-0.50365	2.26713	1.74412	0.184152	-1.83493	0.186096	0.292062	2.06097	4.83175	12	ATG15	1	Lipase required for intravacuolar lysis of autophagic and Cvt bodies; targeted to intravacuolar vesicles during autophagy via the multivesicular body (MVB) pathway
9	16	14	YJR018W	90.0133	73.3255	57.765	36.9038	58.3172	94.7797	0.16486	0.09221	0.05408	-1.54334	-2.14398	-1.54636	2.37636	4.18743	7.66145	-1.44319	-2.64326	-6.73966	-0.600648	-0.0030271	1.81107	5.28509	12	YJR018W	1
5	15	20	YLR288C	54.2292	35.0635	0	43.581	66.7367	106.45	0.16579	0.10688	0	-4.68601	-5.19226	-4.85444	4.56042	6.31892	9.8627	-0.925526	-2.09462	-11.7683	-0.50625	-0.168433	1.75849	5.30227	12	MEC3	1	DNA damage and meiotic pachytene checkpoint protein; subunit of a heterotrimeric complex (Rad17p-Mec3p-Ddc1p) that forms a sliding clamp, loaded onto partial duplex DNA by a clamp loader complex; homolog of human and S. pombe Hus1
5	5	21	YJL180C	46.6564	17.4797	0	42.7597	60.6572	106.45	0.13957	0.08466	0	-5.50762	-6.53599	-4.85444	4.18144	4.77281	9.8627	-1.61104	-3.09264	-11.7683	-1.02837	0.65318	0.59137	5.68126	12	ATP12	1	Assembly factor for the F1 sector of mitochondrial F1F0 ATP synthase; conserved protein; required for the assembly of alpha and beta subunits into the F1 sector of the mitochondrial F1F0 ATP synthase; mutation of human ATP12 reduces active ATP synthase levels and is associated with the disorder ATPAF2 deficiency
13	3	4	YGL134W	110.805	87.2873	108.862	32.0346	43.3349	97.6513	0.23045	0.17335	0.06587	0.358045	-1.60093	0.4406	0.296344	0.87164	5.93566	0.216871	0.440619	-5.05612	-1.95898	0.0825543	0.575297	5.63932	12	PCL10	1	Pho85p cyclin; recruits, activates, and targets Pho85p cyclin-dependent protein kinase to its substrate; PCL10 has a paralog, PCL8, that arose from the whole genome duplication
11	5	19	YLR358C	69.5037	48.5012	0	40.5448	51.1803	106.45	0.17151	0.13367	0	-3.68466	-4.0766	-4.75028	3.74873	3.03568	9.1	-0.995856	-1.17903	-11.0754	-0.391946	-1.06562	-0.713046	5.35128	12	YLR358C	1
6	7	19	YPL002C	79.3671	81.1387	45.7539	32.5394	44.1041	83.5637	0.22415	0.15642	0.0541	-1.91192	-1.6067	-2.16451	-0.0223644	0.478971	5.19449	0.121966	-0.0992627	-6.64087	0.305225	-0.252589	0.501335	5.21685	12	SNF8	1	Component of the ESCRT-II complex; ESCRT-II is involved in ubiquitin-dependent sorting of proteins into the endosome; appears to be functionally related to SNF7; involved in glucose derepression
5	3	4	YLR372W	61.5327	57.2336	0	42.4126	61.3993	106.45	0.14802	0.10321	0	-3.89363	-3.49805	-4.85444	4.02127	4.96154	9.8627	-1.39012	-2.25946	-11.7683	0.395572	-0.960817	0.940275	5.84143	12	ELO3	1	Elongase; involved in fatty acid and sphingolipid biosynthesis; synthesizes very long chain 20-26-carbon fatty acids from C18-CoA primers; involved in regulation of sphingolipid biosynthesis
13	15	17	YKL096C-B	114.38	110.371	0	31.9438	51.2616	106.45	0.2365	0.10327	0	0.745928	0.163069	-5.0728	0.254471	2.88752	7.50636	0.375047	-2.70704	-11.0814	-0.582859	-5.81873	2.63305	7.25189	13	YKL096C-B	2
13	8	24	YKL002W	119.573	113.634	0	29.2789	43.8956	106.45	0.24711	0.14641	0	1.30927	0.412468	-5.0728	-0.975267	1.01423	7.50636	0.652444	-0.769398	-11.0814	-0.896807	-6.38208	1.9895	8.48163	13	DID4	2	Class E Vps protein of the ESCRT-III complex; required for sorting of integral membrane proteins into lumenal vesicles of multivesicular bodies, and for delivery of newly synthesized vacuolar enzymes to the vacuole, involved in endocytosis
13	16	2	YOR069W	118.125	110.075	0	31.0418	45.4325	106.45	0.19935	0.1266	0	1.15226	0.140457	-5.0728	-0.161751	1.40509	7.50636	-0.596232	-1.65917	-11.0814	-1.0118	-6.22506	1.56684	7.66811	13	VPS5	2	Nexin-1 homolog; required for localizing membrane proteins from a prevacuolar/late endosomal compartment back to late Golgi; structural component of retromer membrane coat complex; forms a retromer subcomplex with Vps17p; required for recruiting the retromer complex to the endosome membranes; VPS5 has a paralog, YKR078W, that arose from the whole genome duplication
11	7	24	YML115C	107.098	105.794	0	38.4699	54.8843	106.45	0.20931	0.11619	0	0.394083	0.301637	-4.75028	2.79124	3.97767	9.1	-0.00758199	-1.96414	-11.0754	-0.0924456	-5.14436	1.18643	6.30876	13	VAN1	1	Component of the mannan polymerase I; complex contains Van1p and Mnn9p and is involved in the first steps of mannan synthesis; mutants are vanadate-resistant
13	12	2	YLR371W	110.969	100.364	0	33.4639	46.2175	106.45	0.23179	0.14129	0	0.375803	-0.601608	-5.0728	0.9559	1.60472	7.50636	0.251905	-0.999364	-11.0814	-0.97741	-5.4486	0.648824	6.55046	13	ROM2	2	GDP/GTP exchange factor (GEF) for Rho1p and Rho2p; mutations are synthetically lethal with mutations in rom1, which also encodes a GEF; Rom2p localization to the bud surface is dependent on Ack1p; ROM2 has a paralog, ROM1, that arose from the whole genome duplication
2	2	18	YDR078C	92.0002	84.4719	0	34.5328	48.5689	106.45	0.18115	0.13924	0	-0.323909	-1.7136	-5.32335	3.09416	3.36563	10.2676	-1.47522	-2.73803	-14.4187	-1.38969	-4.99944	0.271473	7.17345	13	SHU2	1	Component of Shu complex (aka PCSS complex); Shu complex also includes Psy3, Csm2, Shu1, and promotes error-free DNA repair, Shu complex mediates inhibition of Srs2p function; promotes formation of Rad51p filaments
7	14	13	YMR091C	82.3926	84.9421	0	35.3002	50.412	106.45	0.19747	0.12786	0	-2.04422	-1.62506	-4.79353	1.30282	2.09833	9.68915	-0.333869	-1.19677	-11.729	0.419155	-2.74931	0.795507	8.38634	13	NPL6	1	Component of the RSC chromatin remodeling complex; interacts with Rsc3p, Rsc30p, Ldb7p, and Htl1p to form a module important for a broad range of RSC functions; involved in nuclear protein import and maintenance of proper telomere length
15	11	23	YLL002W	93.127	95.4852	0	32.1036	44.8738	106.45	0.18744	0.1118	0	-0.486098	-0.609227	-4.91595	2.56736	3.49854	11.6198	-1.12214	-3.61298	-12.287	-0.123128	-4.42985	0.931186	9.05249	13	RTT109	1	Histone acetyltransferase; critical for cell survival in the presence of DNA damage during S phase; prevents hyper-amplification of rDNA; acetylates H3-K56 and H3-K9; involved in non-homologous end joining and in regulation of Ty1 transposition; interacts physically with Vps75p
11	5	22	YJL128C	97.8599	95.828	0	29.1575	38.9169	106.45	0.21303	0.16642	0	-0.608162	-0.459958	-4.75028	-1.50597	-0.0830746	9.1	0.0896767	0.291949	-11.0754	0.148204	-4.14212	1.4229	10.606	13	PBS2	1	MAP kinase kinase of the HOG signaling pathway; activated under severe osmotic stress; mitophagy-specific regulator; plays a role in regulating Ty1 transposition
12	3	13	YBR200W-A	118.451	123.882	0	27.247	32.9343	106.45	0.22326	0.1743	0	0.405101	0.350382	-5.87849	-1.47999	-2.04283	8.89679	-0.140528	0.711907	-10.7868	-0.054719	-6.28359	-0.562846	10.3768	13	YBR200W-A	2
12	7	12	YLR412C-A	109.32	113.222	0	30.4233	41.9234	106.45	0.2304	0.14276	0	-0.585513	-0.464289	-5.87849	-0.0142843	0.24322	8.89679	0.0461456	-0.70472	-10.7868	0.121224	-5.29298	0.257504	8.91107	13	YLR412C-A	2
12	5	7	YDR003W-A	116.729	121.305	0	30.1647	39.5969	106.45	0.22923	0.16138	0	0.218229	0.153449	-5.87849	-0.133593	-0.348427	8.89679	0.0155562	0.131602	-10.7868	-0.0647794	-6.09672	-0.214834	9.03038	13	YDR003W-A	2
12	7	10	YLR406C-A	111.561	115.98	0	30.6814	38.7102	106.45	0.22966	0.1411	0	-0.342442	-0.253538	-5.87849	0.104812	-0.573934	8.89679	0.0267984	-0.779279	-10.7868	0.0889037	-5.53605	-0.678746	8.79197	13	YLR406C-A	2
12	5	13	YDR169C-A	111.925	117.88	0	31.2692	41.8785	106.45	0.18088	0.11424	0	-0.302989	-0.108309	-5.87849	0.376064	0.231824	8.89679	-1.24855	-1.9857	-10.7868	0.19468	-5.5755	-0.144241	8.52072	13	YDR169C-A	2
12	7	14	YML007C-A	100.489	98.8521	0	34.427	42.8956	106.45	0.18717	0.11898	0	-1.54365	-1.56239	-5.87849	1.83327	0.490462	8.89679	-1.08409	-1.7728	-10.7868	-0.0187398	-4.33484	-1.34281	7.06351	13	YML007C-A	2
12	5	11	YDR079C-A	111.666	109.049	0	34.6018	44.8513	106.45	0.16583	0.12564	0	-0.331023	-0.783158	-5.87849	1.9139	0.987852	8.89679	-1.64202	-1.47367	-10.7868	-0.452135	-5.54747	-0.92605	6.98288	13	TFB5	2	Component of RNA polymerase II general transcription factor TFIIH; involved in transcription initiation and in nucleotide-excision repair; relocalizes to the cytosol in response to hypoxia; homolog of Chlamydomonas reinhardtii REX1-S protein involved in DNA repair
12	7	7	YER053C-A	103.907	118.766	0	30.9487	37.377	106.45	0.17868	0.1602	0	-1.17287	-0.040566	-5.87849	0.228182	-0.912992	8.89679	-1.30606	0.0786017	-10.7868	1.1323	-4.70562	-1.14117	8.6686	13	YER053C-A	2
12	5	15	YDR182W-A	108.691	119.626	0	32.0497	41.7525	106.45	0.17454	0.12915	0	-0.653766	0.0250867	-5.87849	0.736243	0.199762	8.89679	-1.4143	-1.31602	-10.7868	0.678852	-5.22473	-0.536481	8.16054	13	YDR182W-A	2
12	7	16	YML054C-A	107.091	109.497	0	33.1817	43.4572	106.45	0.17574	0.14243	0	-0.827356	-0.748898	-5.87849	1.2586	0.633296	8.89679	-1.38293	-0.719542	-10.7868	0.0784584	-5.05114	-0.6253	7.63819	13	YML054C-A	2
6	2	1	YPL194W	117.805	49.9873	0	32.4779	89.5271	106.45	0.19377	0.06833	0	2.25836	-3.98725	-4.48176	-0.0507346	12.0307	9.28016	-0.672314	-4.05585	-11.5895	-6.2456	-6.74012	12.0815	9.3309	14	DDC1	2	DNA damage checkpoint protein; part of a PCNA-like complex required for DNA damage response, required for pachytene checkpoint to inhibit cell cycle in response to unrepaired recombination intermediates; potential Cdc28p substrate; forms nuclear foci upon DNA replication stress
2	3	23	YPL194W	100.189	59.9783	0	27.124	66.0065	106.45	0.2636	0.08347	0	0.564524	-3.58535	-5.32335	-0.324693	7.80029	10.2676	0.680419	-5.24296	-14.4187	-4.14988	-5.88788	8.12498	10.5923	14	DDC1	2	DNA damage checkpoint protein; part of a PCNA-like complex required for DNA damage response, required for pachytene checkpoint to inhibit cell cycle in response to unrepaired recombination intermediates; potential Cdc28p substrate; forms nuclear foci upon DNA replication stress
13	7	8	YMR001C-A	109.335	34.9755	0	29.4336	73.0631	106.45	0.21712	0.0679	0	0.198586	-5.59853	-5.0728	-0.903866	8.43198	7.50636	-0.131639	-4.29569	-11.0814	-5.79711	-5.27139	9.33585	8.41022	14	YMR001C-A	2
2	14	19	YEL051W	91.3792	32.6113	0	33.1636	55.2754	106.45	0.18957	0.0879	0	-0.391282	-5.67671	-5.32335	2.46231	5.07119	10.2676	-1.25508	-5.04398	-14.4187	-5.28542	-4.93207	2.60888	7.8053	14	VMA8	1	Subunit D of the V1 peripheral membrane domain of V-ATPase; part of the electrogenic proton pump found throughout the endomembrane system; plays a role in the coupling of proton transport and ATP hydrolysis; the V1 peripheral membrane domain of the vacuolar H+-ATPase (V-ATPase) has eight subunits
2	2	15	YDR388W	85.5482	24.2422	0	37.7401	62.0731	106.45	0.17073	0.12347	0	-1.02392	-6.31626	-5.32335	4.57417	6.79996	10.2676	-1.74765	-3.44635	-14.4187	-5.29234	-4.29944	2.22579	5.69344	14	RVS167	1	Actin-associated protein with roles in endocytosis and exocytosis; interacts with Rvs161p to regulate actin cytoskeleton, endocytosis, and viability following starvation or osmotic stress; recruited to bud tips by Gyl1p and Gyp5p during polarized growth; homolog of mammalian amphiphysin
11	13	10	YBR094W	112.394	33.1222	0	30.9948	56.67	106.45	0.27111	0.08798	0	0.968705	-5.25185	-4.75028	-0.658167	4.4318	9.1	1.60817	-3.2312	-11.0754	-6.22055	-5.71898	5.08997	9.75817	14	PBY1	1	Putative tubulin tyrosine ligase associated with P-bodies; forms cytoplasmic foci upon DNA replication stress
15	10	3	YMR190C	100.269	21.8087	0	29.5678	58.3061	106.45	0.23868	0.08409	0	0.288757	-6.23948	-4.91595	1.39719	6.91458	11.6198	0.217525	-4.85758	-12.287	-6.52823	-5.20471	5.51739	10.2227	14	SGS1	1	RecQ family nucleolar DNA helicase; role in genome integrity maintenance; regulates chromosome synapsis and meiotic joint molecule/crossover formation; stimulates DNA catenation/decatenation activity of Top3p; potential repressor of a subset of rapamycin responsive genes; rapidly lost in response to rapamycin in Rrd1p-dependent manner; similar to human BLM and WRN proteins implicated in Bloom and…
11	9	9	YMR137C	110.324	39.2516	0	31.5616	54.8698	106.45	0.24781	0.1042	0	0.744113	-4.78345	-4.75028	-0.396611	3.97398	9.1	0.998993	-2.50268	-11.0754	-5.52756	-5.49439	4.37059	9.49662	14	PSO2	1	Nuclease required for DNA single- and double-strand break repair; acts at a post-incision step in repair of breaks that result from interstrand cross-links produced by a variety of mono- and bi-functional psoralen derivatives; induced by UV-irradiation; forms nuclear foci upon DNA replication stress
2	11	12	YBR244W	88.6577	33.4174	0	29.7003	53.9632	106.45	0.25306	0.13078	0	-0.686549	-5.6151	-5.32335	0.864184	4.73748	10.2676	0.404852	-3.11802	-14.4187	-4.92855	-4.6368	3.8733	9.40343	14	GPX2	1	Phospholipid hydroperoxide glutathione peroxidase; protects cells from phospholipid hydroperoxides and nonphospholipid peroxides during oxidative stress; induced by glucose starvation; protein abundance increases in response to DNA replication stress
6	5	19	YPL022W	97.9435	39.1264	0	32.2684	57.19	106.45	0.21739	0.0894	0	0.103518	-4.81722	-4.48176	-0.147409	3.80693	9.28016	-0.0547734	-3.10948	-11.5895	-4.92074	-4.58528	3.95434	9.42757	14	RAD1	1	Single-stranded DNA endonuclease (with Rad10p); cleaves single-stranded DNA during nucleotide excision repair and double-strand break repair; subunit of Nucleotide Excision Repair Factor 1 (NEF1); homolog of human XPF protein
3	12	11	YCR009C	106.304	62.7829	0	26.5292	49.2951	106.45	0.25373	0.14482	0	0.276109	-3.59528	-5.47066	-0.252307	3.884	10.4245	-0.00405244	-2.70367	-14.3209	-3.87139	-5.74677	4.13631	10.6768	14	RVS161	1	Amphiphysin-like lipid raft protein; interacts with Rvs167p and regulates polarization of the actin cytoskeleton, endocytosis, cell polarity, cell fusion and viability following starvation or osmotic stress
15	9	4	YLR056W	100.291	56.7489	0	28.8674	50.6746	106.45	0.2393	0.0989	0	0.291203	-3.5694	-4.91595	1.07399	4.97376	11.6198	0.233735	-4.19239	-12.287	-3.8606	-5.20715	3.89977	10.5459	14	ERG3	1	C-5 sterol desaturase; glycoprotein that catalyzes the introduction of a C-5(6) double bond into episterol, a precursor in ergosterol biosynthesis; mutants are viable, but cannot grow on non-fermentable carbon sources; substrate of the HRD ubiquitin ligase
2	2	11	YDR386W	99.6881	64.3701	0	27.4382	54.5484	106.45	0.20569	0.11149	0	0.510183	-3.24974	-5.32335	-0.179704	4.88631	10.2676	-0.833627	-3.98443	-14.4187	-3.75993	-5.83354	5.06602	10.4473	14	MUS81	1	Subunit of structure-specific Mms4p-Mus81p endonuclease; cleaves branched DNA; involved in DNA repair, replication fork stability, and joint molecule formation/resolution during meiotic recombination; promotes template switching during break-induced replication (BIR), causing non-reciprocal translocations (NRTs); helix-hairpin-helix protein; phosphorylation of non-catalytic subunit Mms4p by Cdc28…
8	5	4	YML096W	108.24	58.3789	0	31.0892	60.0405	106.45	0.23308	0.08904	0	0.713658	-3.18691	-4.7301	-0.431499	4.18571	9.56369	0.442501	-2.59341	-11.1404	-3.90057	-5.44376	4.61721	9.99519	14	YML096W	1
4	2	15	YOR153W	112.947	69.9597	0	26.4256	44.9857	106.45	0.25114	0.11912	0	0.761644	-2.87922	-5.02877	-1.37472	1.86445	10.4129	0.801469	-1.98907	-12.3346	-3.64086	-5.79042	3.23917	11.7876	14	PDR5	1	Plasma membrane ATP-binding cassette (ABC) transporter; multidrug transporter actively regulated by Pdr1p; also involved in steroid transport, cation resistance, and cellular detoxification during exponential growth; PDR5 has a paralog, PDR15, that arose from the whole genome duplication
16	10	4	YOR346W	112.489	49.9419	0	22.7808	45.2635	106.45	0.32422	0.10346	0	1.09148	-4.17053	-4.95047	-0.840324	3.63961	11.6111	1.76922	-3.61905	-13.5214	-5.26201	-6.04195	4.47994	12.4514	14	REV1	1	Deoxycytidyl transferase; involved in repair of abasic sites and adducted guanines in damaged DNA by translesion synthesis (TLS); forms a complex with the subunits of DNA polymerase zeta, Rev3p and Rev7p; relocalizes from nucleus to cytoplasm upon DNA replication stress
11	13	16	YBR099C	113.315	70.1807	0	26.3085	47.6559	106.45	0.30439	0.11663	0	1.06866	-2.41989	-4.75028	-2.82069	2.13938	9.1	2.47827	-1.94438	-11.0754	-3.48855	-5.81894	4.96007	11.9207	14	YBR099C	1
11	13	14	YBR098W	113.196	58.5303	0	26.9087	50.7514	106.45	0.31002	0.11819	0	1.0557	-3.3102	-4.75028	-2.54372	2.92661	9.1	2.62546	-1.87431	-11.0754	-4.3659	-5.80598	5.47033	11.6437	14	MMS4	2	Subunit of structure-specific Mms4p-Mus81p endonuclease; cleaves branched DNA; involved in recombination, DNA repair, and joint molecule formation/resolution during meiotic recombination; phosphorylation of the non-catalytic subunit Mms4p by Cdc28p and Cdc5p during mitotic cell cycle activates the function of Mms4p-Mus81p
4	3	19	YLR182W	97.822	63.7733	0	31.556	52.0464	106.45	0.21589	0.09872	0	-0.879379	-3.35198	-5.02877	0.992699	3.66009	10.4129	-0.120135	-2.90534	-12.3346	-2.4726	-4.14939	2.66739	9.42018	15	SWI6	1	Transcription cofactor; forms complexes with Swi4p and Mbp1p to regulate transcription at the G1/S transition; involved in meiotic gene expression; also binds Stb1p to regulate transcription at START; cell wall stress induces phosphorylation by Mpk1p, which regulates Swi6p localization; required for the unfolded protein response, independently of its known transcriptional coactivators
11	14	6	YDL059C	107.62	81.7505	0	32.5212	47.6279	106.45	0.25865	0.13043	0	0.450741	-1.53574	-4.75028	0.0462239	2.13225	9.1	1.2824	-1.32455	-11.0754	-1.98649	-5.20102	2.08602	9.05378	15	RAD59	1	Protein involved DNA double-strand break repair; repairs breaks in DNA during vegetative growth via recombination and single-strand annealing; anneals complementary single-stranded DNA; forms nuclear foci upon DNA replication stress; required for loading of Rad52p to DSBs; paralog of Rad52p
3	4	23	YCL016C	101.622	78.9039	0	28.3965	48.2618	106.45	0.25362	0.13251	0	-0.231864	-2.36333	-5.47066	0.609385	3.62122	10.4245	-0.00692837	-3.25658	-14.3209	-2.13147	-5.23879	3.01184	9.81509	15	DCC1	1	Subunit of a complex with Ctf8p and Ctf18p; shares some components with Replication Factor C; required for sister chromatid cohesion and telomere length maintenance
15	15	20	YLR113W	103.022	82.8239	0	24.3566	36.8261	106.45	0.25895	0.14446	0	0.587412	-1.57678	-4.91595	-1.00753	1.4519	11.6198	0.74748	-2.14605	-12.287	-2.1642	-5.50336	2.45943	12.6274	15	HOG1	1	Mitogen-activated protein kinase involved in osmoregulation; controls global reallocation of RNAPII in osmotic shock; activates CDC28 by stimulating antisense RNA transcription; mediates recruitment/activation of RNAPII at Hot1p-dependent promoters; with Mrc1p defines novel S-phase checkpoint that prevent conflicts between DNA replication and transcription; nuclear form represses pseudohyphal gro…
16	12	14	YOR368W	93.8668	58.47	0	25.2059	39.9224	106.45	0.25125	0.12958	0	-0.928935	-3.51882	-4.95047	0.278762	2.2813	11.6111	-0.138567	-2.44586	-13.5214	-2.58989	-4.02153	2.00254	11.3323	15	RAD17	1	Checkpoint protein; involved in the activation of the DNA damage and meiotic pachytene checkpoints; with Mec3p and Ddc1p, forms a clamp that is loaded onto partial duplex DNA; homolog of human and S. pombe Rad1 and U. maydis Rec1 proteins
15	9	5	YAL002W	99.9055	77.7941	0	27.6212	41.7418	106.45	0.24799	0.12984	0	0.249335	-1.96115	-4.91595	0.498892	2.70203	11.6198	0.460933	-2.80271	-12.287	-2.21049	-5.16528	2.20314	11.121	15	VPS8	1	Membrane-binding component of the CORVET complex; involved in endosomal vesicle tethering and fusion in the endosome to vacuole protein targeting pathway; interacts with Vps21p; contains RING finger motif
8	3	24	YML095C	113.273	91.7289	0	32.0626	73.9602	106.45	0.19998	0.0732	0	1.25968	-0.638351	-4.7301	0.0176852	7.7257	9.56369	-0.422892	-3.30486	-11.1404	-1.89803	-5.98978	7.70801	9.54601	15	RAD10	1	Single-stranded DNA endonuclease (with Rad1p); cleaves single-stranded DNA during nucleotide excision repair and double-strand break repair; subunit of Nucleotide Excision Repair Factor 1 (NEF1); homolog of human ERCC1 protein
9	6	23	YDL117W	105.666	73.4584	0	30.9807	64.3215	106.45	0.23953	0.07984	0	0.154881	-2.13383	-4.47192	-0.356886	5.71442	9.74479	0.509039	-3.19886	-11.6865	-2.28871	-4.6268	6.07131	10.1017	15	CYK3	1	SH3-domain protein located in the bud neck and cytokinetic actin ring; relocalizes from bud neck to nucleus upon DNA replication stress; activates the chitin synthase activity of Chs2p during cytokinesis; suppressor of growth and cytokinesis defects of chs2 phospho-mutants
11	15	24	YBR121C	118.217	95.4951	0	31.8621	56.7248	106.45	0.21964	0.08959	0	1.60052	-0.4854	-4.75028	-0.257921	4.44574	9.1	0.262494	-3.15889	-11.0754	-2.08592	-6.3508	4.70366	9.35793	15	GRS1	1	Cytoplasmic and mitochondrial glycyl-tRNA synthase; ligates glycine to the cognate anticodon-bearing tRNA; transcription termination factor that may interact with the 3'-end of pre-mRNA to promote 3'-end formation; GRS1 has a paralog, GRS2, that arose from the whole genome duplication
13	1	20	YER155C	106.644	72.2093	0	31.7584	61.1785	106.45	0.18459	0.07832	0	-0.0934384	-2.75317	-5.0728	0.168899	5.40953	7.50636	-0.98213	-3.82768	-11.0814	-2.65974	-4.97936	5.24063	7.33746	15	BEM2	1	Rho GTPase activating protein (RhoGAP); involved in the control of cytoskeleton organization and cellular morphogenesis; required for bud emergence; potential GAP for Rho4p
13	2	10	YBR098W	115.154	74.0322	0	29.658	61.5968	106.45	0.21197	0.0956	0	0.829867	-2.61387	-5.0728	-0.800316	5.51592	7.50636	-0.266285	-3.05154	-11.0814	-3.44373	-5.90267	6.31624	8.30667	15	MMS4	2	Subunit of structure-specific Mms4p-Mus81p endonuclease; cleaves branched DNA; involved in recombination, DNA repair, and joint molecule formation/resolution during meiotic recombination; phosphorylation of the non-catalytic subunit Mms4p by Cdc28p and Cdc5p during mitotic cell cycle activates the function of Mms4p-Mus81p
2	13	1	YPL129W	104.263	77.0134	0	38.3327	84.6479	106.45	0.13968	0.05644	0	1.00659	-2.28356	-5.32335	4.84762	12.5411	10.2676	-2.55945	-6.45702	-14.4187	-3.29015	-6.32994	7.69345	5.41999	15	TAF14	1	Subunit of TFIID, TFIIF, INO80, SWI/SNF, and NuA3 complexes; involved in RNA polymerase II transcription initiation and in chromatin modification; contains a YEATS domain
13	16	24	YPR141C	121.341	124.443	0	39.1636	77.0525	106.45	0.16112	0.07899	0	1.50109	1.23847	-5.0728	3.58606	9.44654	7.50636	-1.59575	-3.79758	-11.0814	-0.262618	-6.57389	5.86048	3.9203	15	KAR3	2	Minus-end-directed microtubule motor; functions in mitosis and meiosis, localizes to the spindle pole body and localization is dependent on functional Cik1p, required for nuclear fusion during mating; potential Cdc28p substrate
5	14	2	YDR217C	120.723	0	0	31.1589	106.45	106.45	0.23582	0	0	2.52825	-7.87176	-4.85444	-1.17181	16.4185	9.8627	0.905395	-6.89516	-11.7683	-10.4	-7.38269	17.5903	11.0345	16	RAD9	1	DNA damage-dependent checkpoint protein; required for cell-cycle arrest in G1/S, intra-S, and G2/M, plays a role in postreplication repair (PRR) pathway; transmits checkpoint signal by activating Rad53p and Chk1p; hyperphosphorylated by Mec1p and Tel1p; multiple cyclin dependent kinase consensus sites and the C-terminal BRCT domain contribute to DNA damage checkpoint activation; Rad9p Chk1 Activa…
8	13	1	YLR032W	116.299	0	0	31.3923	106.45	106.45	0.19981	0	0	1.58799	-7.64814	-4.7301	-0.291623	15.9882	9.56369	-0.427337	-6.59266	-11.1404	-9.23613	-6.31809	16.2799	9.85531	16	RAD5	1	DNA helicase/Ubiquitin ligase; involved in error-free branch of DNA damage tolerance (DDT) pathway; proposed to promote replication fork regression during postreplication repair by template switching; stimulates synthesis of free and PCNA-bound polyubiquitin chains by Ubc13p-Mms2p; required for error-prone translesion synthesis; forms nuclear foci upon DNA replication stress; associates with nati…
12	7	20	YMR001C-A	116.012	0	0	28.369	106.45	106.45	0.23364	0	0	0.140513	-9.11653	-5.87849	-0.962227	16.6532	8.89679	0.130855	-7.11682	-10.7868	-9.25704	-6.01901	17.6154	9.85901	16	YMR001C-A	2
2	2	14	YDR076W	99.3681	0	0	27.4232	106.45	106.45	0.23513	0	0	0.47547	-8.16881	-5.32335	-0.186589	18.0856	10.2676	-0.063924	-8.99203	-14.4187	-8.64428	-5.79882	18.2721	10.4542	16	RAD55	1	Protein that stimulates strand exchange; stimulates strand exchange by stabilizing the binding of Rad51p to single-stranded DNA; involved in the recombinational repair of double-strand breaks in DNA during vegetative growth and meiosis; forms heterodimer with Rad57p
10	4	16	YIL139C	113.998	0	0	28.3403	106.45	106.45	0.27921	0	0	0.851631	-7.75614	-4.93622	-1.46354	16.5084	9.87918	1.18567	-7.05978	-11.3709	-8.60777	-5.78785	17.9719	11.3427	16	REV7	1	Accessory subunit of DNA polymerase zeta; involved in translesion synthesis during post-replication repair; required for mutagenesis induced by DNA damage; involved in double-strand break repair; forms a complex with Rev3p, Pol31p and Pol32p
8	7	21	YER095W	108.213	0	0	28.9168	106.45	106.45	0.25044	0	0	0.710702	-7.64814	-4.7301	-1.43398	15.9882	9.56369	0.896375	-6.59266	-11.1404	-8.35885	-5.4408	17.4222	10.9977	16	RAD51	1	Strand exchange protein; forms a helical filament with DNA that searches for homology; involved in the recombinational repair of double-strand breaks in DNA during vegetative growth and meiosis; homolog of Dmc1p and bacterial RecA protein
9	13	16	YDR004W	106.223	0	0	28.2363	106.45	106.45	0.26563	0	0	0.215349	-7.74741	-4.47192	-1.62332	16.4282	9.74479	1.19142	-6.7849	-11.6865	-7.96276	-4.68727	18.0515	11.3681	16	RAD57	1	Protein that stimulates strand exchange; stimulates strand exchange by stabilizing the binding of Rad51p to single-stranded DNA; involved in the recombinational repair of double-strand breaks in DNA during vegetative growth and meiosis; forms heterodimer with Rad55p
2	7	21	YPL167C	83.7955	0	0	27.3633	106.45	106.45	0.22872	0	0	-1.21408	-8.16881	-5.32335	-0.214253	18.0856	10.2676	-0.231512	-8.99203	-14.4187	-6.95473	-4.10927	18.2998	10.4819	16	REV3	1	Catalytic subunit of DNA polymerase zeta; involved in translesion synthesis during post-replication repair; required for mutagenesis induced by DNA damage; involved in double-strand break repair; forms a complex with Rev7p, Pol31p and Pol32p
2	16	8	YDR369C	105.572	0	0	37.9862	106.45	106.45	0.15694	0	0	1.14851	-8.16881	-5.32335	4.68772	18.0856	10.2676	-2.10819	-8.99203	-14.4187	-9.31732	-6.47186	13.3978	5.57989	16	XRS2	1	Protein required for DNA repair; component of the Mre11 complex, which is involved in double strand breaks, meiotic recombination, telomere maintenance, and checkpoint signaling
15	8	12	YML032C	80.5712	0	0	29.8734	106.45	106.45	0.19833	0	0	-1.84834	-7.90607	-4.91595	1.53818	19.1582	11.6198	-0.837418	-8.63451	-12.287	-6.05773	-3.06761	17.62	10.0817	16	RAD52	1	Protein that stimulates strand exchange; stimulates strand exchange by facilitating Rad51p binding to single-stranded DNA; anneals complementary single-stranded DNA; involved in the repair of double-strand breaks in DNA during vegetative growth and meiosis and UV induced sister chromatid recombination
10	14	17	YBR100W	96.5081	0	0	31.4352	106.45	106.45	0.24903	0	0	-1.04589	-7.75614	-4.93622	-0.0354005	16.5084	9.87918	0.396617	-7.05978	-11.3709	-6.71025	-3.89033	16.5438	9.91458	16	YBR100W	2
15	14	3	YMR224C	104.315	0	0	34.4303	106.45	106.45	0.17939	0	0	0.727761	-7.90607	-4.91595	3.641	19.1582	11.6198	-1.3326	-8.63451	-12.287	-8.63383	-5.64371	15.5172	7.97884	16	MRE11	1	Nuclease subunit of the MRX complex with Rad50p and Xrs2p; complex functions in repair of DNA double-strand breaks and in telomere stability; Mre11p associates with Ser/Thr-rich ORFs in premeiotic phase; nuclease activity required for MRX function; widely conserved; forms nuclear foci upon DNA replication stress
5	9	12	YLR235C	96.6485	0	0	36.1083	106.45	106.45	0.19201	0	0	-0.0837417	-7.87176	-4.85444	1.11215	16.4185	9.8627	-0.240009	-6.89516	-11.7683	-7.78802	-4.7707	15.3064	8.75055	16	YLR235C	1
9	2	13	YJR043C	104.224	0	0	33.7051	106.45	106.45	0.21182	0	0	-0.00157968	-7.74741	-4.47192	0.900281	16.4282	9.74479	-0.215433	-6.7849	-11.6865	-7.74583	-4.47034	15.5279	8.84451	16	POL32	1	Third subunit of DNA polymerase delta; involved in chromosomal DNA replication; required for error-prone DNA synthesis in the presence of DNA damage and processivity; forms a complex with Rev3p, Rev7p and Pol31p; interacts with Hys2p, PCNA (Pol30p), and Pol1p
6	8	15	YGL087C	78.7622	0	0	33.713	106.45	106.45	0.21608	0	0	-1.97755	-7.8072	-4.48176	0.519217	16.3344	9.28016	-0.0890231	-7.1249	-11.5895	-5.82965	-2.50421	15.8152	8.76095	17	MMS2	1	Ubiquitin-conjugating enzyme variant; involved in error-free postreplication repair; forms a heteromeric complex with Ubc13p, an active ubiquitin-conjugating enzyme; cooperates with chromatin-associated RING finger proteins, Rad18p and Rad5p; protein abundance increases in response to DNA replication stress
11	9	19	YMR198W	86.4074	0	0	36.0235	106.45	106.45	0.20827	0	0	-1.85069	-7.783	-4.75028	1.66237	17.0915	9.1	-0.0347726	-7.18285	-11.0754	-5.93231	-2.89959	15.4291	7.43763	17	CIK1	2	Kinesin-associated protein; required for both karyogamy and mitotic spindle organization, interacts stably and specifically with Kar3p and may function to target this kinesin to a specific cellular role; locus encodes a long and short transcript with differing functions; CIK1 has a paralog, VIK1, that arose from the whole genome duplication
4	10	14	YGR105W	78.4226	0	0	35.1002	106.45	106.45	0.19238	0	0	-2.98412	-8.22544	-5.02877	2.62818	17.4956	10.4129	-0.7348	-7.33938	-12.3346	-5.24132	-2.04466	14.8675	7.7847	17	VMA21	1	Integral membrane protein required for V-ATPase function; not an actual component of the vacuolar H+-ATPase (V-ATPase) complex; diverged ortholog of human XMEA (X-linked Myopathy with Excessive Autophagy); functions in the assembly of the V-ATPase; localized to the yeast endoplasmic reticulum (ER)
13	12	16	YMR202W	92.7266	0	0	39.4934	106.45	106.45	0.17298	0	0	-1.60339	-8.2713	-5.0728	3.73824	16.9227	7.50636	-1.28567	-7.34544	-11.0814	-6.66792	-3.46942	13.1844	3.76812	17	ERG2	2	C-8 sterol isomerase; catalyzes the isomerization of the delta-8 double bond to the delta-7 position at an intermediate step in ergosterol biosynthesis
6	13	5	YPR135W	84.6711	0	0	39.3247	106.45	106.45	0.22112	0	0	-1.33647	-7.8072	-4.48176	3.10875	16.3344	9.28016	0.0427468	-7.1249	-11.5895	-6.47073	-3.14529	13.2256	6.17141	17	CTF4	1	Chromatin-associated protein; required for sister chromatid cohesion; interacts with DNA polymerase alpha (Pol1p) and may link DNA synthesis to sister chromatid cohesion
8	1	16	YNL250W	94.0869	0	0	39.0302	106.45	106.45	0.17119	0	0	-0.82189	-7.64814	-4.7301	3.23291	15.9882	9.56369	-1.1756	-6.59266	-11.1404	-6.82625	-3.90821	12.7553	6.33078	17	RAD50	1	Subunit of MRX complex with Mre11p and Xrs2p; complex is involved in processing double-strand DNA breaks in vegetative cells, initiation of meiotic DSBs, telomere maintenance, and nonhomologous end joining; forms nuclear foci upon DNA replication stress
8	14	4	YJL092W	98.7571	0	0	35.9525	106.45	106.45	0.17495	0	0	-0.315194	-7.64814	-4.7301	1.81267	15.9882	9.56369	-1.0773	-6.59266	-11.1404	-7.33295	-4.41491	14.1756	7.75102	17	SRS2	1	DNA helicase and DNA-dependent ATPase; involved in DNA repair and checkpoint recovery, needed for proper timing of commitment to meiotic recombination and transition from Meiosis I to II; blocks trinucleotide repeat expansion; affects genome stability; disassembles Rad51p nucleoprotein filaments during meiotic recombination; functional homolog of human RTEL1
5	9	10	YLR234W	85.5495	0	0	39.2201	106.45	106.45	0.18542	0	0	-1.28792	-7.87176	-4.85444	2.54808	16.4185	9.8627	-0.412304	-6.89516	-11.7683	-6.58384	-3.56652	13.8704	7.31462	17	TOP3	1	DNA Topoisomerase III; conserved protein that functions in a complex with Sgs1p and Rmi1p to relax single-stranded negatively-supercoiled DNA preferentially; DNA catenation/decatenation activity is stimulated by RPA and Sgs1p-Top3p-Rmi1p; involved in telomere stability and regulation of mitotic recombination
2	4	12	YDR092W	82.1177	0	0	35.1105	106.45	106.45	0.19784	0	0	-1.39611	-8.16881	-5.32335	3.36075	18.0856	10.2676	-1.03886	-8.99203	-14.4187	-6.77271	-3.92725	14.7248	6.90687	17	UBC13	2	E2 ubiquitin-conjugating enzyme; involved in the error-free DNA postreplication repair pathway; interacts with Mms2p to assemble ubiquitin chains at the Ub Lys-63 residue; DNA damage triggers redistribution from the cytoplasm to the nucleus
13	4	7	YDR092W	70.6177	0	0	38.5158	106.45	106.45	0.18218	0	0	-4.00209	-8.2713	-5.0728	3.28712	16.9227	7.50636	-1.04514	-7.34544	-11.0814	-4.26921	-1.07071	13.6355	4.21924	18	UBC13	2	E2 ubiquitin-conjugating enzyme; involved in the error-free DNA postreplication repair pathway; interacts with Mms2p to assemble ubiquitin chains at the Ub Lys-63 residue; DNA damage triggers redistribution from the cytoplasm to the nucleus
2	12	5	YEL027W	47.5892	0	0	39.1324	106.45	106.45	0.17234	0	0	-5.14228	-8.16881	-5.32335	5.21667	18.0856	10.2676	-1.70556	-8.99203	-14.4187	-3.02654	-0.181078	12.8689	5.05094	18	VMA3	1	Proteolipid subunit c of the V0 domain of vacuolar H(+)-ATPase; dicyclohexylcarbodiimide binding subunit; required for vacuolar acidification and important for copper and iron metal ion homeostasis
10	13	22	YNL064C	72.3075	0	0	40.8208	106.45	106.45	0.19727	0	0	-3.67154	-7.75614	-4.93622	4.29563	16.5084	9.87918	-0.956638	-7.05978	-11.3709	-4.0846	-1.26468	12.2128	5.58356	18	YDJ1	1	Type I HSP40 co-chaperone; involved in regulation of HSP90 and HSP70 functions; acts as an adaptor that helps Rsp5p recognize cytosolic misfolded proteins for ubiquitylation after heat shock; critical for determining cell size at Start as a function of growth rate; involved in protein translocation across membranes; member of the DnaJ family
9	3	19	YLR447C	65.0564	0	0	39.8733	106.45	106.45	0.17612	0	0	-4.25103	-7.74741	-4.47192	3.74662	16.4282	9.74479	-1.1488	-6.7849	-11.6865	-3.49638	-0.220895	12.6816	5.99817	18	VMA6	1	Subunit d of the V0 integral membrane domain of V-ATPase; part of the electrogenic proton pump found in the endomembrane system; required for V1 domain assembly on the vacuolar membrane; the V0 integral membrane domain of vacuolar H+-ATPase (V-ATPase) has five subunits
5	10	20	YDR195W	60.0174	0	0	41.71	106.45	106.45	0.16939	0	0	-4.05803	-7.87176	-4.85444	3.69705	16.4185	9.8627	-0.831405	-6.89516	-11.7683	-3.81373	-0.796414	12.7214	6.16564	18	REF2	1	RNA-binding protein; involved in the cleavage step of mRNA 3'-end formation prior to polyadenylation, and in snoRNA maturation; part of holo-CPF subcomplex APT, which associates with 3'-ends of snoRNA- and mRNA-encoding genes; relocalizes to the cytosol in response to hypoxia
4	7	18	YKL118W	57.2449	0	0	38.749	106.45	106.45	0.18623	0	0	-5.28179	-8.22544	-5.02877	4.31192	17.4956	10.4129	-0.89559	-7.33938	-12.3346	-2.94365	0.253015	13.1837	6.10095	18	YKL118W	1
6	3	13	YPL042C	54.4802	0	0	37.7712	106.45	106.45	0.1699	0	0	-4.61203	-7.8072	-4.48176	2.39186	16.3344	9.28016	-1.29639	-7.1249	-11.5895	-3.19517	0.130271	13.9425	6.8883	18	SSN3	1	Cyclin-dependent protein kinase; component of RNA polymerase II holoenzyme; involved in phosphorylation of the RNA polymerase II C-terminal domain; involved in glucose repression
9	10	22	YCR066W	60.4806	0	0	38.1404	106.45	106.45	0.15693	0	0	-4.74748	-7.74741	-4.47192	2.947	16.4282	9.74479	-1.65052	-6.7849	-11.6865	-2.99993	0.275557	13.4812	6.7978	18	RAD18	1	E3 ubiquitin ligase; forms heterodimer with Rad6p to monoubiquitinate PCNA-K164; heterodimer binds single-stranded DNA and has single-stranded DNA dependent ATPase activity; required for postreplication repair; SUMO-targeted ubiquitin ligase (STUbl) that contains a SUMO-interacting motif (SIM) which stimulates its ubiquitin ligase activity towards the sumoylated form of PCNA
4	7	20	YKL119C	64.9452	0	0	36.2159	106.45	106.45	0.17542	0	0	-4.44634	-8.22544	-5.02877	3.14304	17.4956	10.4129	-1.17822	-7.33938	-12.3346	-3.7791	-0.58243	14.3526	7.26984	18	VPH2	1	Integral membrane protein required for V-ATPase function; not an actual component of the vacuolar H+-ATPase (V-ATPase) complex; functions in the assembly of the V-ATPase; localized to the endoplasmic reticulum (ER); involved in methionine restriction extension of chronological lifespan in an autophagy-dependent manner
6	4	19	YGL058W	63.5019	0	0	38.0759	106.45	106.45	0.19881	0	0	-3.63322	-7.8072	-4.48176	2.53248	16.3344	9.28016	-0.540544	-7.1249	-11.5895	-4.17399	-0.848543	13.8019	6.74768	18	RAD6	1	Ubiquitin-conjugating enzyme (E2); involved in postreplication repair as a heterodimer with Rad18p, regulation of K63 polyubiquitination in response to oxidative stress, DSBR and checkpoint control as a heterodimer with Bre1p, ubiquitin-mediated N-end rule protein degradation as a heterodimer with Ubr1p, as well as endoplasmic reticulum-associated protein degradation (ERAD) with Ubr1p in the abse…
8	6	17	YHR025W	68.7614	0	0	38.0441	106.45	106.45	0.14369	0	0	-3.56957	-7.64814	-4.7301	2.77786	15.9882	9.56369	-1.89458	-6.59266	-11.1404	-4.07857	-1.16053	13.2104	6.78584	18	THR1	1	Homoserine kinase; conserved protein required for threonine biosynthesis; long-lived protein that is preferentially retained in mother cells and forms cytoplasmic filaments; expression is regulated by the GCN4-mediated general amino acid control pathway
8	10	4	YJL127C	64.3485	0	0	46.8009	106.45	106.45	0.18136	0	0	-4.04835	-7.64814	-4.7301	6.81873	15.9882	9.56369	-0.909708	-6.59266	-11.1404	-3.59979	-0.681751	9.16951	2.74497	18	SPT10	1	Putative histone acetylase with a role in transcriptional silencing; sequence-specific activator of histone genes, binds specifically and cooperatively to pairs of UAS elements in core histone promoters, functions at or near the TATA box
13	2	13	YCL005W-A	54.9918	0	0	44.1072	106.45	106.45	0.16471	0	0	-5.69742	-8.2713	-5.0728	5.8673	16.9227	7.50636	-1.50189	-7.34544	-11.0814	-2.57388	0.62462	11.0554	1.63906	18	VMA9	1	Vacuolar H+ ATPase subunit e of the V-ATPase V0 subcomplex; essential for vacuolar acidification; interacts with the V-ATPase assembly factor Vma21p in the ER; involved in V0 biogenesis
5	12	19	YGR020C	44.5953	0	0	41.511	106.45	106.45	0.17116	0	0	-5.73124	-7.87176	-4.85444	3.60521	16.4185	9.8627	-0.785128	-6.89516	-11.7683	-2.14052	0.876796	12.8133	6.25748	18	VMA7	1	Subunit F of the V1 peripheral membrane domain of V-ATPase; part of the electrogenic proton pump found throughout the endomembrane system; required for the V1 domain to assemble onto the vacuolar membrane; the V1 peripheral membrane domain of vacuolar H+-ATPase (V-ATPase) has eight subunits
8	6	19	YHR026W	44.346	0	0	41.0504	106.45	106.45	0.17219	0	0	-6.21851	-7.64814	-4.7301	4.16512	15.9882	9.56369	-1.14946	-6.59266	-11.1404	-1.42963	1.48841	11.8231	5.39858	18	VMA16	1	Subunit c'' of the vacuolar ATPase; v-ATPase functions in acidification of the vacuole; one of three proteolipid subunits of the V0 domain
11	8	10	YDL013W	58.2793	0	0	43.6167	106.45	106.45	0.19292	0	0	-4.90245	-7.783	-4.75028	5.16627	17.0915	9.1	-0.436095	-7.18285	-11.0754	-2.88055	0.152166	11.9252	3.93374	18	SLX5	1	Subunit of the Slx5-Slx8 SUMO-targeted ubiquitin ligase (STUbL) complex; stimulated by SUMO-modified substrates; contains a RING domain and two SIM motifs; forms SUMO-dependent nuclear foci, including DNA repair centers; associates with the centromere; null mutants are aneuploid, have a metaphase delay, and spindle defects including: mispositioned spindles, fish hook spindles, and aberrant spindl…
4	3	10	YKL080W	59.6272	0	0	42.566	106.45	106.45	0.14835	0	0	-5.02332	-8.22544	-5.02877	6.07333	17.4956	10.4129	-1.88596	-7.33938	-12.3346	-3.20212	-0.0054553	11.4223	4.33955	18	VMA5	1	Subunit C of the V1 peripheral membrane domain of V-ATPase; part of the electrogenic proton pump found throughout the endomembrane system; required for the V1 domain to assemble onto the vacuolar membrane; the V1 peripheral membrane domain of vacuolar H+-ATPase (V-ATPase) has eight subunits
5	11	11	YJL140W	41.1169	0	0	46.0178	106.45	106.45	0.16687	0	0	-6.10863	-7.87176	-4.85444	5.68491	16.4185	9.8627	-0.89729	-6.89516	-11.7683	-1.76314	1.25418	10.7336	4.17779	18	RPB4	1	RNA polymerase II subunit B32; forms dissociable heterodimer with Rpb7p; Rpb4/7 dissociates from RNAPII as Ser2 CTD phosphorylation increases; Rpb4/7 regulates cellular lifespan via mRNA decay process; involved in recruitment of 3'-end processing factors to transcribing RNAPII complex, export of mRNA to cytoplasm under stress conditions; also involved in translation initiation
7	2	21	YHR039C-B	51.8648	0	0	43.7206	106.45	106.45	0.16039	0	0	-5.35633	-8.11622	-4.79353	5.18843	16.3495	9.68915	-1.30332	-6.93963	-11.729	-2.75989	0.562796	11.1611	4.50072	18	YHR039C-B	1
5	9	8	YLR233C	46.5318	0	0	46.116	106.45	106.45	0.14295	0	0	-5.52114	-7.87176	-4.85444	5.73022	16.4185	9.8627	-1.52267	-6.89516	-11.7683	-2.35063	0.666694	10.6883	4.13248	18	EST1	1	TLC1 RNA-associated factor involved in telomere length regulation; recruitment subunit of telomerase; has G-quadruplex promoting activity required for telomere elongation; possible role in activating telomere-bound Est2p-TLC1-RNA; EST1 has a paralog, EBS1, that arose from the whole genome duplication
10	16	5	YBR168W	112.762	122.577	94.7302	42.3999	45.5816	54.8491	0.16521	0.14054	0.10973	0.71753	1.611	-0.138523	5.02433	1.02874	0.667252	-1.79484	-0.74739	-1.33366	0.893472	-0.856053	-3.99559	-4.35708	19	PEX32	1	Peroxisomal integral membrane protein; involved in negative regulation of peroxisome size; partially functionally redundant with Pex31p; genetic interactions suggest action at a step downstream of steps mediated by Pex28p and Pex29p
10	15	1	YBL107C	109.708	125.708	95.5106	39.659	39.2962	47.9136	0.13155	0.12934	0.12072	0.38626	1.85031	-0.0989993	3.75955	-0.569738	-0.570891	-2.67487	-1.25044	-0.328385	1.46405	-0.485259	-4.32929	-4.33044	19	MIX23	1	Mitochondrial intermembrane space protein of unknown function; imported via the MIA import machinery; contains an unusual twin cysteine motif (CX13C CX14C)
12	9	17	YGR271C-A	109.125	112.491	118.953	38.7075	47.7429	53.8949	0.21268	0.16001	0.14325	-0.606708	-0.520094	0.146	3.80851	1.72322	-0.485495	-0.41714	0.0700678	2.31653	0.0866144	0.752709	-2.08529	-4.294	19	EFG1	2	Essential protein required for maturation of 18S rRNA; null mutant is sensitive to hydroxyurea and is delayed in recovering from alpha-factor arrest; green fluorescent protein (GFP)-fusion protein localizes to the nucleolus
13	12	20	YMR269W	108.082	109.698	114.201	37.4426	44.1663	59.5704	0.21547	0.16496	0.14035	0.0625424	0.111634	0.711033	2.7919	1.08308	-0.8627	-0.174778	0.0637796	1.75672	0.0490918	0.648491	-1.70881	-3.6546	19	TMA23	2	Nucleolar protein implicated in ribosome biogenesis; deletion extends chronological lifespan
2	2	21	YDR392W	96.102	107.388	116.975	35.1894	42.062	47.1272	0.18032	0.15961	0.17311	0.12111	0.0376522	0.600937	3.39714	1.71084	-0.322857	-1.49692	-1.82311	1.41599	-0.0834578	0.479827	-1.68631	-3.72	19	SPT3	1	Subunit of the SAGA and SAGA-like transcriptional regulatory complexes; interacts with Spt15p to activate transcription of some RNA polymerase II-dependent genes, also functions to inhibit transcription at some promoters; relocalizes to the cytosol in response to hypoxia
10	14	6	YNL080C	85.8402	80.8709	80.5608	40.8248	47.737	54.7194	0.18714	0.1484	0.1324	-2.2033	-1.5761	-0.856148	4.29751	1.5769	0.644099	-1.22149	-0.394356	0.740009	0.627202	1.34716	-2.72061	-3.65341	19	EOS1	1	Protein involved in N-glycosylation; deletion mutation confers sensitivity to exidative stress and shows synthetic lethality with mutations in the spindle checkpoint genes BUB3 and MAD1; YNL080C is not an essential gene
4	3	23	YLR184W	100.187	106.561	110.138	38.0775	43.1414	47.7306	0.15957	0.1329	0.14802	-0.622814	-0.0822298	0.549254	4.0021	1.39541	-0.0698726	-1.59261	-1.37014	1.20514	0.540584	1.17207	-2.60668	-4.07197	19	YLR184W	1
9	1	2	YJR100C	99.1206	102.694	100.688	42.2437	52.7983	58.9714	0.1176	0.09592	0.12195	-0.555237	0.100331	0.627529	4.84048	2.78388	1.26879	-2.6788	-2.47663	-0.531453	0.655568	1.18277	-2.0566	-3.57169	19	AIM25	1	Putative protein of unknown function; non-tagged protein is detected in purified mitochondria in high-throughput studies; similar to murine NOR1; null mutant is viable and displays elevated frequency of mitochondrial genome loss
7	13	5	YKR057W	85.0497	86.4165	78.9105	40.1474	48.1186	52.0658	0.19814	0.14586	0.14686	-1.75593	-1.5124	-0.797037	3.53959	1.51506	-0.019652	-0.316352	-0.388292	1.70458	0.243534	0.958893	-2.02452	-3.55924	19	RPS21A	1	Protein component of the small (40S) ribosomal subunit; homologous to mammalian ribosomal protein S21, no bacterial homolog; RPS21A has a paralog, RPS21B, that arose from the whole genome duplication
3	2	11	YHR203C	97.1423	102.141	114.624	34.3123	38.5627	46.1874	0.17244	0.16851	0.16478	-0.717887	-0.587611	0.334565	3.33926	1.15459	-0.333769	-2.12936	-1.63963	0.751901	0.130276	1.05245	-2.18467	-3.67303	19	RPS4B	1	Protein component of the small (40S) ribosomal subunit; homologous to mammalian ribosomal protein S4, no bacterial homolog; RPS4B has a paralog, RPS4A, that arose from the whole genome duplication
7	1	1	YNL177C	85.1581	84.6324	79.166	43.5179	49.0649	62.2356	0.11155	0.12381	0.14752	-1.74417	-1.64873	-0.784098	5.09491	1.75573	1.7959	-2.58023	-1.37867	1.76495	0.0954372	0.960073	-3.33918	-3.29901	19	MRPL22	1	Mitochondrial ribosomal protein of the large subunit
11	1	1	YBR294W	109.395	116.122	119.211	40.138	41.3397	57.564	0.1074	0.11672	0.09896	0.643363	1.09087	1.28727	3.56103	0.533068	0.372753	-2.672	-1.94034	-2.02336	0.447506	0.643912	-3.02796	-3.18827	19	SUL1	1	High affinity sulfate permease of the SulP anion transporter family; sulfate uptake is mediated by specific sulfate transporters Sul1p and Sul2p, which control the concentration of endogenous activated sulfate intermediates
2	1	13	YPL214C	92.3341	107.348	110.597	33.7608	34.8588	46.7295	0.17427	0.20293	0.15272	-0.287684	0.0345549	0.277936	2.73791	-0.121049	-0.393861	-1.6551	0.122619	-0.449128	0.322239	0.565621	-2.85896	-3.13178	19	THI6	1	Thiamine-phosphate diphosphorylase and hydroxyethylthiazole kinase; required for thiamine biosynthesis; GFP-fusion protein localizes to the cytoplasm in a punctate pattern
7	2	2	YIL076W	96.9961	109.843	75.3058	43.7245	51.0761	60.8453	0.15006	0.13449	0.11618	-0.459813	0.277851	-0.979601	5.19025	2.2672	1.54769	-1.57339	-0.898979	-1.10178	0.737664	-0.519787	-2.92305	-3.64255	19	SEC28	1	Epsilon-COP subunit of the coatomer; regulates retrograde Golgi-to-ER protein traffic; stabilizes Cop1p, the alpha-COP and the coatomer complex; non-essential for cell growth; protein abundance increases in response to DNA replication stress
5	1	24	YLR368W	93.9472	105.854	92.6516	44.0962	46.6636	57.1546	0.11095	0.12113	0.09819	-0.376812	0.217455	-0.162018	4.79818	1.21403	1.06235	-2.35931	-1.45458	-2.7867	0.594267	0.214794	-3.58415	-3.73583	19	MDM30	1	F-box component of an SCF ubiquitin protein ligase complex; associates with and is required for Fzo1p ubiquitination and for mitochondria fusion; stimulates nuclear export of specific mRNAs; promotes ubiquitin-mediated degradation of Gal4p in some strains
8	15	1	YMR158W	111.447	120.792	108.959	42.0256	48.0917	57.3611	0.14932	0.13601	0.12336	1.06159	1.58264	0.788201	4.61515	1.14695	0.800218	-1.74739	-0.483737	0.143611	0.521055	-0.273385	-3.4682	-3.81494	19	MRPS8	1	Mitochondrial ribosomal protein of the small subunit
4	1	22	YKL073W	100.422	104.131	98.1559	43.8592	51.6076	61.8398	0.18052	0.11917	0.10369	-0.597262	-0.267918	-0.0575781	6.67006	3.54849	2.44896	-1.04488	-1.98683	-2.84981	0.329345	0.539684	-3.12156	-4.2211	19	LHS1	1	Molecular chaperone of the endoplasmic reticulum lumen; involved in polypeptide translocation and folding; nucleotide exchange factor for the ER lumenal Hsp70 chaperone Kar2p; regulated by the unfolded protein response pathway
13	1	24	YGL100W	114.132	116.936	111.251	37.4965	40.6903	57.1176	0.15274	0.14658	0.12889	0.718972	0.664747	0.561625	2.81677	0.199078	-1.30058	-1.81484	-0.761763	0.708451	-0.0542247	-0.157347	-2.61769	-4.11735	19	SEH1	1	Component of two distinct complexes; subunit of the Nup84 nuclear pore sub-complex (NPC) and the Seh1-associated (SEA) complex; the the NUP84 subcomplex contributes to nucleocytoplasmic transport and NPC biogenesis; the SEA complex is a coatamer-related complex that associates dynamically with the vacuole; homologous to human SEH1
3	11	2	YHL033C	104.736	113.459	112.752	35.0391	39.8678	47.774	0.20884	0.18032	0.18818	0.106014	0.277348	0.239785	3.67463	1.48649	-0.0505367	-1.17769	-1.10918	2.89235	0.171334	0.133772	-2.18814	-3.72516	19	RPL8A	1	Ribosomal 60S subunit protein L8A; required for processing of 27SA3 pre-rRNA to 27SB pre-rRNA during assembly of large ribosomal subunit; depletion leads to a turnover of pre-rRNA; L8 binds to Domain I of 25S and 5.8 S rRNAs; mutation results in decreased amounts of free 60S subunits; homologous to mammalian ribosomal protein L7A, no bacterial homolog; RPL8A has a paralog, RPL8B, that arose from …
10	10	2	YIR005W	101.426	98.4679	91.9871	40.4633	47.6491	54.7258	0.19075	0.14814	0.11594	-0.512315	-0.231362	-0.277452	4.13066	1.55453	0.645238	-1.1271	-0.406034	-0.765621	0.280952	0.234862	-2.57613	-3.48542	19	IST3	1	Component of the U2 snRNP; required for the first catalytic step of splicing and for spliceosomal assembly; interacts with Rds3p and is required for Mer1p-activated splicing; diploid mutants have a specific defect in MATa1 pre-mRNA splicing which leads to haploid gene expression in diploids
7	1	9	YNL170W	53.7217	42.694	0	55.1416	68.3111	106.45	0.13429	0.12184	0	-5.15486	-4.8536	-4.79353	10.4587	6.65033	9.68915	-1.9857	-1.46716	-11.729	0.301259	0.361329	-3.80835	-0.769525	19	YNL170W	1
9	1	6	YJR106W	101.042	112.758	78.383	34.819	38.214	57.2302	0.18512	0.16923	0.1261	-0.346784	0.869367	-0.502143	1.41429	-0.925132	0.957945	-0.913499	0.81611	-0.151844	1.21615	-0.155359	-2.33942	-0.456346	19	ECM27	1	Putative protein of unknown function; may play a role in cell wall biosynthesis, mutants are hypersensitive to Papulacandin B; null mutants have increased plasmid loss; displays a two-hybrid interaction with Pdr5p
5	6	6	YDR150W	89.7308	107.666	77.1992	38.8183	42.2263	58.6951	0.16709	0.16481	0.11913	-0.834271	0.355897	-0.944622	2.36268	0.0855542	1.33738	-0.891538	0.507318	-0.871272	1.19017	-0.110351	-2.27713	-1.0253	19	NUM1	1	Protein required for nuclear migration; component of the mitochondria-ER-cortex-ancor (MECA); required for the association of mitochondria with the cell cortex and for accurate distribution of mitochondrial network; interacts with Mdm36p to link the ER and motochondria at the cortex; localizes to the mother cell cortex and the bud tip; may mediate interactions of dynein and cytoplasmic microtubul…
9	1	9	YLR426W	87.7327	92.4201	54.1844	39.6908	46.3763	75.6653	0.15798	0.13154	0.10841	-1.79077	-0.684802	-1.72771	3.66244	1.15067	4.24907	-1.62307	-0.876746	-1.76999	1.10596	0.0630586	-2.51177	0.586626	19	TDA5	1	Putative protein of unknown function; detected in highly purified mitochondria in high-throughput studies; proposed to be involved in resistance to mechlorethamine and streptozotocin; null mutant sensitive to expression of top1-T722A allele
11	8	16	YDL020C	70.8587	70.1171	35.5156	41.6473	47.6425	79.2798	0.16057	0.12443	0.06826	-3.53765	-2.42475	-2.95156	4.25747	2.13597	4.24956	-1.28188	-1.59404	-4.83156	1.1129	0.586091	-2.1215	-0.00791409	19	RPN4	1	Transcription factor that stimulates expression of proteasome genes; Rpn4p levels are in turn regulated by the 26S proteasome in a negative feedback control mechanism; RPN4 is transcriptionally regulated by various stress responses; relative distribution to the nucleus increases upon DNA replication stress
13	6	2	YGL186C	81.3335	80.1024	0	46.1813	53.6009	106.45	0.14093	0.11841	0	-2.83948	-2.14999	-5.0728	6.82442	3.48243	7.50636	-2.12361	-2.02702	-11.0814	0.689491	-2.23332	-3.34198	0.681942	19	TPN1	1	Plasma membrane pyridoxine (vitamin B6) transporter; member of the purine-cytosine permease subfamily within the major facilitator superfamily; proton symporter with similarity to Fcy21p, Fcy2p, and Fcy22p
11	3	6	YNL096C	89.8033	105.378	37.9155	38.2319	37.4667	67.5395	0.1544	0.1904	0.14461	-1.48225	0.269849	-2.83002	2.68143	-0.451901	2.15362	-1.44319	1.36902	2.15234	1.7521	-1.34776	-3.13333	-0.527804	19	RPS7B	2	Protein component of the small (40S) ribosomal subunit; interacts with Kti11p; deletion causes hypersensitivity to zymocin; homologous to mammalian ribosomal protein S7, no bacterial homolog; RPS7B has a paralog, RPS7A, that arose from the whole genome duplication; protein abundance increases in response to DNA replication stress
11	3	24	YFR024C	100.971	116.522	64.2275	37.3927	38.9085	62.0259	0.16795	0.17173	0.11738	-0.270629	1.12143	-1.49742	2.29417	-0.0852363	1.1693	-1.08893	0.530449	-0.338447	1.39206	-1.22679	-2.3794	-1.12486	19	YFR024C	1
11	16	2	YDL073W	120.941	128.952	124.119	37.0069	43.5081	49.0744	0.13781	0.12654	0.13972	1.89606	2.0713	1.53583	2.11613	1.08451	-1.14285	-1.87694	-1.49927	1.70504	0.175232	-0.360237	-1.03162	-3.25898	19	YDL073W	1
8	7	13	YER090W	88.4063	84.1774	70.4547	37.756	50.0402	50.4108	0.18605	0.14795	0.14428	-1.4382	-1.21543	-1.16186	2.64493	1.64248	-0.440576	-0.787089	0.0525508	2.05721	0.22277	0.27634	-1.00245	-3.0855	19	TRP2	1	Anthranilate synthase; catalyzes the initial step of tryptophan biosynthesis, forms multifunctional hetero-oligomeric anthranilate synthase:indole-3-glycerol phosphate synthase enzyme complex with Trp3p
2	6	7	YDR418W	85.6944	97.0316	92.8376	34.0536	40.6335	46.4104	0.2051	0.17569	0.14215	-1.00806	-0.7538	-0.621511	2.87302	1.34755	-0.450819	-0.849053	-1.10087	-1.41599	0.254259	0.386548	-1.52547	-3.32384	19	RPL12B	1	Ribosomal 60S subunit protein L12B; rpl12a rpl12b double mutant exhibits slow growth and slow translation; homologous to mammalian ribosomal protein L12 and bacterial L11; RPL12B has a paralog, RPL12A, that arose from the whole genome duplication
1	3	3	YDL227C	79.0536	87.31	45.7105	36.1288	48.451	80.0276	0.1714	0.13627	0.10266	-2.33598	-1.40839	-2.62394	4.17997	2.91895	1.27665	-2.78194	-1.71262	-0.202153	0.927586	-0.287967	-1.26102	-2.90331	19	RF1	384
16	16	11	YPL232W	104.116	120.743	93.2103	27.8537	31.7489	38.3453	0.1753	0.16765	0.13466	0.183012	1.24	-0.22975	1.5006	0.202642	-0.547157	-2.12427	-0.735936	-1.20377	1.05699	-0.412762	-1.29796	-2.04776	19	SSO1	1	Plasma membrane t-SNARE; involved in fusion of secretory vesicles at the plasma membrane and in vesicle fusion during sporulation; forms a complex with Sec9p that binds v-SNARE Snc2p; syntaxin homolog; functionally redundant with Sso2p; SSO1 has a paralog, SSO2, that arose from the whole genome duplication
10	2	2	YIL112W	106.478	108.588	118.236	36.1443	44.8898	50.6043	0.15846	0.14055	0.1282	0.035787	0.542023	1.05194	2.13766	0.852811	-0.090552	-1.97132	-0.74694	0.355826	0.506236	1.01615	-1.28485	-2.22821	19	HOS4	1	Subunit of the Set3 complex; complex is a meiotic-specific repressor of sporulation specific genes that contains deacetylase activity; potential Cdc28p substrate
9	3	21	YLR448W	101.519	103.932	103.076	34.3871	41.5057	44.6779	0.22403	0.17661	0.15956	-0.29499	0.19492	0.748465	1.215	-0.0879867	-1.28294	0.103795	1.14758	2.90881	0.489909	1.04345	-1.30298	-2.49793	19	RPL6B	1	Ribosomal 60S subunit protein L6B; binds 5.8S rRNA; homologous to mammalian ribosomal protein L6, no bacterial homolog; RPL6B has a paralog, RPL6A, that arose from the whole genome duplication
13	2	1	YAL049C	104.167	106.556	101.1	35.6682	44.9039	61.6715	0.14981	0.09665	0.11149	-0.3622	-0.128416	0.0474896	1.97308	1.27066	-0.487615	-1.89145	-3.00438	-0.883163	0.233784	0.409689	-0.702428	-2.4607	19	AIM2	2	Cytoplasmic protein involved in mitochondrial function or organization; null mutant displays reduced frequency of mitochondrial genome loss; potential Hsp82p interactor
5	8	15	YGL253W	92.657	98.5201	95.8168	36.0142	42.6603	45.0552	0.20346	0.17848	0.14813	-0.516793	-0.342999	-0.00171436	1.06872	0.195917	-1.09769	0.0593487	1.12131	1.78142	0.173794	0.515079	-0.872804	-2.16641	19	HXK2	1	Hexokinase isoenzyme 2; catalyzes phosphorylation of glucose in the cytosol; predominant hexokinase during growth on glucose; functions in the nucleus to repress expression of HXK1 and GLK1 and to induce expression of its own gene; antiapoptotic; phosphorylation/dephosphorylation at serine-14 by protein kinase Snf1p and protein phosphatase Glc7p-Reg1p regulates nucleocytoplasmic shuttling of Hxk2…
15	14	11	YMR230W	91.8711	101.611	96.9351	30.6147	34.9083	39.4034	0.22434	0.17574	0.17256	-0.622359	-0.141066	-0.00658675	1.88027	0.964155	-0.349507	-0.157392	-0.741101	3.49744	0.481293	0.615772	-0.916114	-2.22978	19	RPS10B	1	Protein component of the small (40S) ribosomal subunit; homologous to mammalian ribosomal protein S10, no bacterial homolog; RPS10B has a paralog, RPS10A, that arose from the whole genome duplication
8	13	10	YMR125W	62.846	47.8802	24.5667	43.9591	60.7731	71.2592	0.17452	0.12659	0.10306	-4.21136	-3.9892	-3.4859	5.50738	4.37202	3.28136	-1.08854	-0.906839	-1.71327	0.222156	0.725464	-1.13536	-2.22602	19	STO1	1	Large subunit of the nuclear mRNA cap-binding protein complex; interacts with Npl3p to carry nuclear poly(A)+ mRNA to cytoplasm; also involved in nuclear mRNA degradation and telomere maintenance; orthologous to mammalian CBP80
3	3	17	YER032W	83.6189	85.449	79.1118	32.6104	39.2917	49.9856	0.19111	0.15053	0.1341	-2.1851	-1.86316	-1.46397	2.55391	1.33998	0.344291	-1.64124	-2.44721	-2.05446	0.321934	0.721129	-1.21393	-2.20962	19	FIR1	1	Protein involved in 3' mRNA processing; interacts with Ref2p; APCC(Cdh1) substrate; potential Cdc28p substrate
12	11	11	YIL134C-A	103.179	107.673	104.588	35.2402	45.253	56.855	0.17372	0.14593	0.10474	-1.25185	-0.888326	-0.58156	2.20849	1.08999	0.042953	-1.43574	-0.562339	-1.20606	0.36352	0.670286	-1.1185	-2.16554	19	YIL134C-A	2
11	6	17	YDR471W	89.7154	84.5237	73.217	36.545	41.3374	54.5673	0.18503	0.14715	0.11073	-1.4918	-1.32382	-1.04214	1.90302	0.53247	-0.162232	-0.642378	-0.573568	-0.946736	0.167977	0.449655	-1.37055	-2.06526	19	RPL27B	1	Ribosomal 60S subunit protein L27B; homologous to mammalian ribosomal protein L27, no bacterial homolog; RPL27B has a paralog, RPL27A, that arose from the whole genome duplication
1	1	16	YDL227C	99.3591	104.776	103.782	31.6042	40.8197	73.2188	0.20004	0.16109	0.10171	-0.132928	-0.0737026	0.317166	2.09205	0.978192	0.0611017	-2.03315	-0.597822	-0.289052	0.0592257	0.450094	-1.11386	-2.03095	19	RF1	384
11	7	2	YKR094C	108.993	114.552	116.547	35.908	40.3068	49.6628	0.19016	0.16938	0.13993	0.599758	0.970883	1.15235	1.60905	0.270385	-1.0378	-0.508255	0.424898	1.72425	0.371125	0.552592	-1.33866	-2.64685	19	RPL40B	1	Ubiquitin-ribosomal 60S subunit protein L40B fusion protein; cleaved to yield ubiquitin and ribosomal protein L40B; ubiquitin may facilitate assembly of the ribosomal protein into ribosomes; homologous to mammalian ribosomal protein L40, no bacterial homolog; RPL40B has a paralog, RPL40A, that arose from the whole genome duplication
4	7	8	YKL110C	102.876	110.12	102.514	32.74	38.998	44.4771	0.19061	0.17719	0.17401	-0.331043	0.189782	0.163149	1.53907	0.341684	-0.650705	-0.781076	0.619157	3.5825	0.520825	0.494193	-1.19738	-2.18977	19	KTI12	1	Protein that plays a role in modification of tRNA wobble nucleosides; protein plays role in tRNA wobble nucleoside modification with Elongator complex; involved in sensitivity to G1 arrest induced by zymocin; interacts with chromatin throughout the genome; also interacts with Cdc19p
16	3	24	YOR006C	107.476	119.146	117.239	28.2123	31.6473	38.8578	0.21866	0.17734	0.16433	0.547553	1.11799	0.987219	1.66608	0.176819	-0.455661	-0.990627	-0.300708	1.5102	0.570432	0.439666	-1.48926	-2.12174	19	TSR3	1	Protein required for 20S pre-rRNA processing; involved in processing of the 20S pre-rRNA at site D to generate mature 18S rRNA; green fluorescent protein (GFP)-fusion protein localizes to both the cytoplasm and the nucleus; relative distribution to the nucleus increases upon DNA replication stress
1	5	14	YDL227C	81.9362	83.9666	66.1298	32.3852	46.9163	71.312	0.18253	0.15353	0.10548	-2.02323	-1.66389	-1.58979	2.45248	2.52864	-0.279301	-2.49095	-0.937381	0.055798	0.35934	0.433442	0.0761565	-2.73178	19	RF1	384
13	5	3	YCR075W-A	103.845	110.647	113.214	33.389	43.1834	55.994	0.21722	0.14739	0.12696	-0.397151	0.184178	0.661019	0.921346	0.833101	-1.50117	-0.129025	-0.725381	0.53191	0.581329	1.05817	-0.088245	-2.42252	19	YCR075W-A	2
15	11	11	YAR040C	87.7741	92.6548	95.9034	30.1253	35.8183	38.7468	0.21605	0.16998	0.15356	-1.06686	-0.825519	-0.0588356	1.65443	1.19559	-0.46674	-0.374132	-0.999813	1.75947	0.241342	1.00802	-0.458841	-2.12117	19	YAR040C	1
13	9	11	YFR032C-B	104.508	109.602	116.795	30.43	37.192	50.309	0.27208	0.1945	0.17683	-0.325134	0.104335	0.842367	-0.444101	-0.690598	-2.51609	1.30528	1.39058	5.09362	0.42947	1.1675	-0.246497	-2.07199	19	YFR032C-B	2
16	1	13	YMR257C	78.9923	81.1634	50.8138	39.6176	51.1631	68.7285	0.13579	0.12627	0.08587	-2.54274	-1.78462	-2.37696	6.9291	5.13998	4.87697	-3.15725	-2.59453	-5.6667	0.758116	0.165782	-1.78912	-2.05213	19	PET111	1	Mitochondrial translational activator specific for the COX2 mRNA; located in the mitochondrial inner membrane
8	7	6	YML108W	99.5961	101.354	96.6514	35.3601	41.8505	49.4058	0.20983	0.14618	0.12912	-0.22417	0.097196	0.164897	1.53934	-0.440278	-0.619998	-0.165366	-0.0269491	0.67049	0.321366	0.389068	-1.97961	-2.15933	19	YML108W	1
4	4	1	YOR162C	114.651	124.523	123.524	33.2382	36.8498	45.2122	0.12347	0.12972	0.12283	0.946492	1.29043	1.2272	1.76898	-0.204649	-0.519479	-2.53644	-1.51297	-1.09904	0.343934	0.28071	-1.97363	-2.28846	19	YRR1	1	Zn2-Cys6 zinc-finger transcription factor; activates genes involved in multidrug resistance; paralog of Yrm1p, acting on an overlapping set of target genes; YRR1 has a paralog, PDR8, that arose from the whole genome duplication
12	9	13	YGR174W-A	97.5481	103.096	83.9929	37.1986	45.1668	60.8938	0.1699	0.14288	0.12919	-1.86276	-1.23805	-1.6246	3.11223	1.06808	0.763982	-1.53562	-0.69933	1.03043	0.624715	0.238162	-2.04415	-2.34825	19	YGR174W-A	2
12	11	5	YHR175W-A	105.103	111.09	100.258	38.3605	47.4802	62.607	0.19566	0.1631	0.13857	-1.04308	-0.627203	-0.800857	3.64837	1.6564	1.06984	-0.862125	0.208856	1.88844	0.415881	0.242227	-1.99197	-2.57853	19	YHR175W-A	2
6	8	3	YGL081W	87.2854	83.4916	77.7086	37.254	43.2074	54.6867	0.20878	0.14938	0.136	-1.05283	-1.42689	-0.546136	2.15324	0.250934	0.0392486	-0.27988	-0.415466	0.850691	-0.374065	0.506693	-1.9023	-2.11399	19	YGL081W	2
9	1	3	YLR422W	111.416	109.061	111.575	36.176	41.6294	49.8842	0.13367	0.1287	0.12956	0.778699	0.586887	1.17887	2.04051	-0.0565432	-0.353499	-2.25865	-1.0043	0.16465	-0.191811	0.400174	-2.09705	-2.39401	19	DCK1	1	Dock family protein (Dedicator Of CytoKinesis), homolog of human DOCK1; upstream component for regulation through the small GTPase Rho5p; may form a complex with Lmo1p that acts as a GEF for Rho5p; interacts with Ino4p; cytoplasmic protein that relocates to mitochondria under oxidative stress; implicated in mitophagy; not an essential protein; DOCK proteins act as guanine nucleotide exchange fact…
2	1	18	YBR174C	96.3209	108.642	111.667	31.4662	35.3293	45.1436	0.18901	0.20928	0.15404	0.144862	0.133454	0.33213	1.67905	-0.00138856	-0.676976	-1.26972	0.40783	-0.328385	-0.0114074	0.187269	-1.68044	-2.35603	19	YBR174C	1
3	1	15	YER005W	102.082	110.609	115.555	28.2916	29.5598	39.9613	0.23117	0.25698	0.17572	-0.182005	0.0595419	0.381745	0.56096	-1.13498	-1.44529	-0.593879	2.33402	1.75261	0.241547	0.56375	-1.69594	-2.00625	19	YND1	1	Apyrase with wide substrate specificity; helps prevent inhibition of glycosylation by hydrolyzing nucleoside tri- and diphosphates that inhibit glycotransferases; partially redundant with Gda1p; mediates adenovirus E4orf4-induced toxicity
9	15	24	YDR025W	112.611	116.16	116.345	36.7438	44.8957	51.819	0.18815	0.12842	0.11669	0.90838	1.12938	1.42046	2.30251	0.774142	-0.00809162	-0.834281	-1.01688	-1.0126	0.221001	0.512079	-1.52836	-2.3106	19	RPS11A	1	Protein component of the small (40S) ribosomal subunit; homologous to mammalian ribosomal protein S11 and bacterial S17; N-terminally propionylated in vivo; RPS11A has a paralog, RPS11B, that arose from the whole genome duplication
6	16	20	YGL026C	109.445	122.704	124.48	35.1364	39.803	47.371	0.20326	0.16186	0.16152	1.35136	1.56966	1.82266	1.17604	-0.614857	-1.2668	-0.424199	0.145076	3.18506	0.218302	0.471297	-1.7909	-2.44284	19	TRP5	1	Tryptophan synthase; catalyzes the last step of tryptophan biosynthesis; regulated by the general control system of amino acid biosynthesis
8	9	3	YER098W	93.5108	94.5616	101.739	36.1033	41.0898	50.6611	0.17108	0.16159	0.11611	-0.884386	-0.421885	0.422563	1.88228	-0.633741	-0.395888	-1.17848	0.665195	-0.519562	0.462501	1.30695	-2.51602	-2.27817	19	UBP9	1	Ubiquitin-specific protease that cleaves ubiquitin-protein fusions; UBP9 has a paralog, UBP13, that arose from the whole genome duplication
7	3	2	YDR274C	93.0164	100.148	97.2566	37.499	42.9992	53.7826	0.13634	0.11944	0.13366	-0.891592	-0.46304	0.132113	2.31744	0.213118	0.28683	-1.9321	-1.57495	0.497151	0.428552	1.02371	-2.10432	-2.03061	19	YDR274C	1
7	6	4	YIL060W	75.7791	70.6279	62.1883	37.5317	42.1923	55.5227	0.16014	0.14165	0.125	-2.76174	-2.71894	-1.64395	2.33253	0.00792574	0.597476	-1.30985	-0.577385	-0.294998	0.0428057	1.11779	-2.3246	-1.73505	19	YIL060W	1
2	12	11	YEL031W	87.8138	104.891	108.032	31.3836	35.5368	42.4573	0.21473	0.2109	0.18095	-0.778111	-0.153207	0.148008	1.64093	0.0513768	-1.15656	-0.597278	0.480593	2.13313	0.624904	0.926119	-1.58955	-2.79749	19	SPF1	1	P-type ATPase, ion transporter of the ER membrane; required to maintain normal lipid composition of intracellular compartments and proper targeting of mitochondrial outer membrane tail-anchored proteins; involved in ER function and Ca2+ homeostasis; required for regulating Hmg2p degradation; confers sensitivity to a killer toxin (SMKT) produced by Pichia farinosa KK1
2	5	23	YPL180W	88.9747	104.664	108.282	35.044	40.8644	50.7573	0.17207	0.17749	0.16727	-0.65216	-0.170576	0.160711	3.33007	1.40626	0.325201	-1.71262	-1.02003	0.881791	0.481583	0.81287	-1.9238	-3.00486	19	TCO89	1	Subunit of TORC1 (Tor1p or Tor2p-Kog1p-Lst8p-Tco89p); regulates global H3K56ac; TORC1 complex regulates growth in response to nutrient availability; cooperates with Ssd1p in the maintenance of cellular integrity; deletion strains are hypersensitive to rapamycin
8	8	2	YPR084W	104.197	108.23	110.283	35.0925	39.1522	46.3266	0.18942	0.1763	0.14414	0.275044	0.622606	0.855297	1.41584	-1.12649	-1.16971	-0.698981	1.3259	2.0444	0.347563	0.580253	-2.54233	-2.58554	19	YPR084W	1
2	10	4	YDR127W	80.4273	89.4811	87.2709	35.4061	40.7357	53.026	0.20249	0.17714	0.17171	-1.57951	-1.33079	-0.903439	3.49711	1.37354	0.730214	-0.91729	-1.03575	1.28793	0.248714	0.676069	-2.12358	-2.7669	19	ARO1	1	Pentafunctional arom protein; catalyzes steps 2 through 6 in the biosynthesis of chorismate, which is a precursor to aromatic amino acids
2	14	8	YDR350C	69.9351	73.6418	63.8447	38.357	45.5606	61.5727	0.14873	0.14848	0.12746	-2.71785	-2.54122	-2.08988	4.85882	2.60058	2.25601	-2.32284	-2.32302	-2.75971	0.176639	0.627972	-2.25824	-2.60281	19	ATP22	1	Specific translational activator for the mitochondrial ATP6 mRNA; Atp6p encodes a subunit of F1F0 ATP synthase; localized to the mitochondrial inner membrane
13	1	23	YBR058C-A	102.487	115.929	88.4369	38.1784	38.3921	70.51	0.14501	0.16193	0.0901	-0.544481	0.587824	-0.593838	3.13146	-0.385382	1.09028	-2.01694	-0.0723135	-2.83975	1.1323	-0.0493578	-3.51684	-2.04118	19	TSC3	2	Protein that stimulates the activity of serine palmitoyltransferase; involved in sphingolipid biosynthesis; Lcb1p and Lcb2p are the two components of serine palmitoyltransferase
15	10	14	YML013C-A	68.673	70.0426	38.9321	36.9341	40.1146	56.7338	0.20017	0.1847	0.10731	-3.13922	-2.55352	-2.9442	4.79639	2.2882	2.74437	-0.789312	-0.338661	-2.47112	0.585709	0.195025	-2.50819	-2.05201	19	YML013C-A	1
11	1	3	YBR301W	106.768	108.605	104.33	39.0705	39.9963	60.2131	0.16056	0.15328	0.11982	0.358319	0.516471	0.533601	3.06839	0.191431	0.845675	-1.28214	-0.298237	-0.115255	0.158153	0.175282	-2.87696	-2.22271	19	PAU24	1	Cell wall mannoprotein; has similarity to Tir1p, Tir2p, Tir3p, and Tir4p; member of the seripauperin multigene family encoded mainly in subtelomeric regions; expressed under anaerobic conditions, completely repressed during aerobic growth
12	1	7	YAR035C-A	110.664	114.505	114.769	38.7018	45.7571	65.3253	0.14665	0.14012	0.12085	-0.439717	-0.366227	-0.0658984	3.80588	1.21819	1.55512	-2.14348	-0.823296	0.267556	0.0734908	0.373819	-2.58769	-2.25076	19	YAR035C-A	2
5	5	6	YLR388W	78.3273	80.0226	47.0158	44.3768	50.9346	65.3999	0.16228	0.14063	0.11968	-2.07149	-1.75655	-2.47328	4.92765	2.3002	2.53434	-1.01729	-0.578733	-0.820962	0.314941	-0.401792	-2.62745	-2.39332	19	RPS29A	1	Protein component of the small (40S) ribosomal subunit; homologous to mammalian ribosomal protein S29 and bacterial S14; RPS29A has a paralog, RPS29B, that arose from the whole genome duplication
9	3	24	YJR145C	104.995	115.762	86.2394	40.8556	47.9232	62.3548	0.13137	0.11965	0.10268	0.0821175	1.09894	-0.104251	4.1999	1.54408	1.87282	-2.31878	-1.41079	-2.29412	1.01683	-0.186369	-2.65582	-2.32708	19	RPS4A	1	Protein component of the small (40S) ribosomal subunit; mutation affects 20S pre-rRNA processing; homologous to mammalian ribosomal protein S4, no bacterial homolog; RPS4A has a paralog, RPS4B, that arose from the whole genome duplication
15	11	2	YLR069C	95.1021	98.0282	87.2809	33.8833	35.6192	50.646	0.20095	0.18833	0.13157	-0.271806	-0.414894	-0.495532	3.38859	1.14496	1.65757	-0.768919	-0.175619	-0.252006	-0.143088	-0.223726	-2.24363	-1.73102	19	MEF1	1	Mitochondrial elongation factor involved in translational elongation
2	7	3	YPL178W	88.7597	98.1601	86.8647	37.2969	44.2991	60.8044	0.18585	0.17043	0.13358	-0.675482	-0.667561	-0.924013	4.36963	2.27976	2.11885	-1.35234	-1.33713	-2.1999	0.00792044	-0.248532	-2.08987	-2.25079	19	CBC2	1	Small subunit of the heterodimeric cap binding complex with Sto1p; interacts with Npl3p, possibly to package mRNA for export from the nucleus; may have a role in telomere maintenance; contains an RNA-binding motif
6	16	19	YNL184C	100.569	113.002	80.8363	42.1617	48.0106	70.271	0.16096	0.16451	0.08676	0.38837	0.828238	-0.387734	4.41788	1.47246	2.82141	-1.53012	0.264102	-3.6534	0.439867	-0.776104	-2.94542	-1.59647	19	YNL184C	1
16	5	3	YMR283C	107.392	119.017	101.674	28.5936	28.6306	43.5902	0.24253	0.25324	0.14845	0.53849	1.10813	0.198917	1.842	-0.590371	0.389186	-0.36655	3.10836	0.0576274	0.569642	-0.339572	-2.43237	-1.45282	19	RIT1	1	Initiator methionine 2'-O-ribosyl phosphate transferase; modifies the initiator methionine tRNA at position 64 to distinguish it from elongator methionine tRNA
3	1	18	YGR165W	95.0307	101.639	86.6902	33.9513	37.0843	56.4959	0.205	0.19243	0.11593	-0.946982	-0.625984	-1.08015	3.17264	0.778614	1.50655	-1.27809	-0.565258	-3.71651	0.320998	-0.133172	-2.39403	-1.6661	19	MRPS35	1	Mitochondrial ribosomal protein of the small subunit; null mutant does not grow on glycerol, is sensitive to 2,4-dichlorophenol, and accumulates large lipid droplets
8	1	2	YMR316C-A	106.289	111.153	111.998	36.7599	43.5163	57.6248	0.16103	0.14243	0.12195	0.501958	0.846	0.942137	2.18527	-0.0166373	0.847297	-1.44123	-0.195381	0.0146355	0.344042	0.440178	-2.20191	-1.33797	19	YMR316C-A	1
13	14	23	YLR251W	116.913	123.64	122.059	33.5668	35.4324	62.4288	0.19224	0.20429	0.12781	1.02077	1.17705	1.109	1.00341	-1.13809	-0.352415	-0.782122	1.8303	0.609662	0.156284	0.0882337	-2.1415	-1.35582	19	SYM1	2	Protein required for ethanol metabolism; induced by heat shock and localized to the inner mitochondrial membrane; homologous to mammalian peroxisomal membrane protein Mpv17
13	1	22	YER186W-A	112.411	116.206	116.696	31.8072	31.8854	57.4943	0.18048	0.20186	0.11978	0.532294	0.608965	0.837383	0.191427	-2.04015	-1.23334	-1.08958	1.72115	-0.124859	0.0766708	0.305089	-2.23158	-1.42477	19	YER186W-A	2
16	5	9	YMR286W	80.1089	75.7872	46.1196	31.9366	35.4661	54.6444	0.19196	0.18151	0.13465	-2.42159	-2.19546	-2.6147	3.38467	1.148	2.36263	-1.68869	-0.113411	-1.20469	0.226127	-0.193111	-2.23667	-1.02203	19	MRPL33	1	Mitochondrial ribosomal protein of the large subunit
12	11	17	YJL012C-A	114.87	120.426	106.834	34.0656	39.0935	62.12	0.18287	0.1591	0.0905	0.0165693	0.0862322	-0.467793	1.66647	-0.47645	0.982884	-1.19652	0.0291949	-2.50862	0.0696629	-0.484363	-2.14292	-0.683587	19	YJL012C-A	2
5	1	16	YLR364W	90.8901	104.537	104.348	35.8118	37.6043	49.0706	0.16544	0.16326	0.11584	-0.708493	0.116831	0.430345	0.975295	-1.0899	-0.380829	-0.934677	0.437699	-1.17221	0.825324	1.13884	-2.06519	-1.35612	20	GRX8	1	Glutaredoxin that employs a dithiol mechanism of catalysis; monomeric; activity is low and null mutation does not affect sensitivity to oxidative stress; GFP-fusion protein localizes to the cytoplasm; expression strongly induced by arsenic
12	7	5	YEL059C-A	102.09	113.161	107.031	39.3834	48.5194	73.6287	0.14434	0.12875	0.09021	-1.36998	-0.468949	-0.457817	4.12041	1.92069	3.03748	-2.20388	-1.33398	-2.53515	0.901028	0.91216	-2.19972	-1.08293	20	SOM1	2	Subunit of the mitochondrial inner membrane peptidase (IMP); IMP is required for maturation of mitochondrial proteins of the intermembrane space; Som1p facilitates cleavage of a subset of substrates; contains twin cysteine-x9-cysteine motifs
16	9	15	YNL330C	78.9188	82.7411	63.2824	30.5402	32.9202	46.8963	0.23106	0.17505	0.12645	-2.55071	-1.66405	-1.74548	2.7403	0.500534	0.979394	-0.666431	-0.403563	-1.95476	0.886656	0.805235	-2.23976	-1.7609	20	RPD3	1	Histone deacetylase, component of both the Rpd3S and Rpd3L complexes; regulates transcription, silencing, autophagy and other processes by influencing chromatin remodeling; forms at least two different complexes which have distinct functions and members; Rpd3(L) recruitment to the subtelomeric region is regulated by interaction with the arginine methyltransferase, Hmt1p
10	16	20	YNL120C	101.872	110.505	100.213	37.4728	43.8533	56.071	0.15613	0.14906	0.10618	-0.463991	0.688509	0.139162	2.75071	0.589226	0.885392	-2.03224	-0.364712	-1.65839	1.1525	0.603153	-2.16149	-1.86532	20	YNL120C	1
16	5	11	YMR287C	81.5067	92.2676	61.2026	32.9344	37.6349	52.2755	0.1773	0.1653	0.13323	-2.26994	-0.936055	-1.85081	3.84511	1.69953	1.93972	-2.07198	-0.841487	-1.33458	1.33389	0.419132	-2.14558	-1.90539	20	DSS1	1	3'-5' exoribonuclease; component of the mitochondrial degradosome along with the ATP-dependent RNA helicase Suv3p; the degradosome associates with the ribosome and mediates turnover of aberrant or unprocessed RNAs
4	6	2	YGR056W	94.3671	109.811	85.0806	35.4451	40.3698	57.926	0.17821	0.15431	0.10573	-1.25422	0.166148	-0.719788	2.78736	0.690561	1.75025	-1.10527	-0.408504	-2.66321	1.42036	0.534429	-2.0968	-1.03712	20	RSC1	1	Component of the RSC chromatin remodeling complex; required for expression of mid-late sporulation-specific genes; contains two essential bromodomains, a bromo-adjacent homology (BAH) domain, and an AT hook; RSC1 has a paralog, RSC2, that arose from the whole genome duplication
8	1	6	YMR316W	94.7099	108.544	90.0387	37.455	43.0789	57.1459	0.17255	0.15887	0.11724	-0.754293	0.646635	-0.170011	2.50604	-0.12788	0.761791	-1.14004	0.543025	-0.416198	1.40093	0.584282	-2.63392	-1.74425	20	DIA1	1	Protein of unknown function; involved in invasive and pseudohyphal growth; green fluorescent protein (GFP)-fusion protein localizes to the cytoplasm in a punctate pattern
4	1	3	YLR150W	89.553	100.11	78.1451	37.5242	42.2722	61.6534	0.14155	0.14022	0.09434	-1.77653	-0.575211	-1.07104	3.74675	1.17438	2.41568	-2.06374	-1.04136	-3.70508	1.20131	0.705485	-2.57237	-1.33107	20	STM1	1	Protein required for optimal translation under nutrient stress; perturbs association of Yef3p with ribosomes; involved in TOR signaling; binds G4 quadruplex and purine motif triplex nucleic acid; helps maintain telomere structure; protein abundance increases in response to DNA replication stress; serves as a ribosome preservation factor both during quiescence and recovery
13	1	15	YBL071C-B	87.9935	113.497	68.5988	39.5667	38.1864	70.0123	0.1517	0.17536	0.08584	-2.1169	0.401954	-1.59855	3.77207	-0.43771	1.00142	-1.84203	0.530898	-3.22942	2.51886	0.518348	-4.20978	-2.77064	20	YBL071C-B	2
13	1	5	YAL067W-A	89.6435	108.49	67.0751	39.7664	40.138	67.6181	0.1545	0.14974	0.10546	-1.93789	0.0193694	-1.67572	3.86422	0.0586222	0.574012	-1.76883	-0.61983	-1.43474	1.95726	0.262161	-3.80559	-3.2902	20	YAL067W-A	2
7	5	2	YDR289C	89.4597	106.289	81.1685	42.0021	50.1526	63.5223	0.16304	0.13856	0.12038	-1.27747	0.00624836	-0.68268	4.39541	2.03234	2.0256	-1.23403	-0.716174	-0.717599	1.28372	0.594794	-2.36307	-2.36981	20	RTT103	1	Protein involved in transcription termination by RNA polymerase II; interacts with exonuclease Rat1p and Rai1p; has an RPR domain (carboxy-terminal domain interacting domain); also involved in regulation of Ty1 transposition
15	5	24	YLR024C	99.5138	119.713	121.344	29.5911	27.1975	36.0357	0.15844	0.21035	0.15575	0.206839	1.24225	1.22963	1.40794	-0.996817	-0.950738	-1.88033	0.813415	1.95979	1.03541	1.02279	-2.40476	-2.35868	20	UBR2	1	Cytoplasmic ubiquitin-protein ligase (E3); required for ubiquitylation of Rpn4p; mediates formation of a Mub1p-Ubr2p-Rad6p complex
16	10	10	YOR349W	93.1352	107.178	98.4925	30.4199	31.3168	43.137	0.23708	0.20963	0.16726	-1.00831	0.203402	0.037773	2.68477	0.0927475	0.308277	-0.509039	1.14961	1.77822	1.21171	1.04608	-2.59202	-2.37649	20	CIN1	1	Tubulin folding factor D involved in beta-tubulin (Tub2p) folding; isolated as mutant with increased chromosome loss and sensitivity to benomyl
6	14	21	YNL198C	96.6935	110.281	104.652	38.5103	42.3165	52.9388	0.1977	0.17067	0.13918	-0.0321004	0.620336	0.818418	2.73296	0.0243621	-0.272805	-0.569565	0.54078	1.14157	0.652437	0.850518	-2.70859	-3.00576	20	YNL198C	1
8	4	2	YPR051W	89.9268	91.3527	86.506	40.4523	48.3835	59.6247	0.13675	0.13125	0.11224	-1.27324	-0.6671	-0.348927	3.88912	1.22116	1.20432	-2.07603	-0.697534	-0.873559	0.606138	0.924311	-2.66796	-2.6848	20	MAK3	1	Catalytic subunit of the NatC type N-terminal acetyltransferase; involved in subcellular targeting of select N-terminally acetylated substrates to the Golgi apparatus (Arl3p and Grh1p) and the inner nuclear membrane (Trm1p); required for replication of dsRNA virus
8	1	5	YOL098C	102.074	109.366	106.058	38.3203	42.6543	55.4254	0.16512	0.16674	0.12113	0.0446418	0.709448	0.641286	2.90529	-0.235865	0.454647	-1.3343	0.896508	-0.0603716	0.664807	0.596644	-3.14116	-2.45065	20	YOL098C	1
8	1	4	YMR316C-B	100.074	109.659	111.128	37.3375	41.5884	52.5134	0.16451	0.16691	0.12031	-0.172361	0.731831	0.898083	2.45178	-0.506942	-0.0652123	-1.35025	0.904144	-0.135379	0.904191	1.07044	-2.95872	-2.51699	20	YMR316C-B	1
8	7	4	YML107C	95.1861	104.216	94.1605	37.0071	41.916	53.6693	0.18836	0.17452	0.12842	-0.702626	0.315863	0.0387434	2.29933	-0.423636	0.141135	-0.726695	1.24595	0.60646	1.01849	0.741369	-2.72296	-2.15819	20	PML39	1	Protein required for nuclear retention of unspliced pre-mRNAs; required along with Mlp1p and Pml1p; anchored to nuclear pore complex via Mlp1p and Mlp2p; found with the subset of nuclear pores farthest from the nucleolus; may interact with ribosomes
4	5	23	YLR202C	74.7839	73.7443	51.5199	39.6661	45.7149	62.3813	0.13569	0.13174	0.09717	-3.3789	-2.59	-2.4195	4.73515	2.04989	2.54563	-2.21695	-1.42224	-3.44621	0.788895	0.959399	-2.68527	-2.18952	20	YLR202C	1
11	1	5	YCL026C-A	94.6596	110.243	107.217	39.366	42.1973	57.8507	0.14125	0.17715	0.12243	-0.95537	0.641602	0.679803	3.20476	0.751179	0.423929	-1.787	0.77389	0.123487	1.59697	1.63517	-2.45358	-2.78083	20	FRM2	1	Type II nitroreductase, using NADH as reductant; mutants are defective in fatty acid mediated repression of genes involved in fatty acid biosynthesis indicative of a role in lipid signaling; involved in the oxidative stress response; transcription induction by cadmium and selenite indicates a possible role in the metal stress response; expression induced in cells treated with the mycotoxin patulin
2	9	9	YPL161C	73.8561	94.1119	90.3911	37.3021	42.1163	56.6447	0.19173	0.18255	0.14722	-2.29245	-0.976916	-0.745414	4.37206	1.72463	1.37624	-1.19861	-0.792754	-0.952225	1.31554	1.54704	-2.64743	-2.99582	20	BEM4	1	Protein involved in establishment of cell polarity and bud emergence; interacts with the Rho1p small GTP-binding protein and with the Rho-type GTPase Cdc42p; involved in maintenance of proper telomere length
16	4	9	YOL039W	82.1943	91.9404	86.4043	33.1884	37.2159	49.1078	0.17567	0.15419	0.12269	-2.19534	-0.961062	-0.574444	3.96228	1.59299	1.3742	-2.11459	-1.3405	-2.29869	1.23428	1.6209	-2.3693	-2.58808	20	RPP2A	1	Ribosomal protein P2 alpha; a component of the ribosomal stalk, which is involved in the interaction between translational elongation factors and the ribosome; free (non-ribosomal) P2 stimulates the phosphorylation of the eIF2 alpha subunit (Sui2p) by Gcn2p; regulates the accumulation of P1 (Rpp1Ap and Rpp1Bp) in the cytoplasm
7	5	4	YDR290W	75.8199	88.6673	73.9749	38.3724	45.1614	53.2693	0.17838	0.17178	0.13844	-2.75732	-1.34039	-1.04701	2.72048	0.763013	0.195186	-0.832973	0.775911	0.934387	1.41693	1.71031	-1.95746	-2.52529	20	YDR290W	1
11	2	12	YBR132C	69.7729	68.9373	55.4659	46.3888	51.8574	79.6884	0.13926	0.12101	0.09019	-3.65545	-2.51491	-1.94116	6.44546	3.20789	4.3225	-1.83903	-1.74765	-2.82557	1.14055	1.7143	-3.23757	-2.12296	20	AGP2	1	Plasma membrane regulator of polyamine and carnitine transport; has similarity to transporters but lacks transport activity; may act as a sensor that transduces environmental signals; has a positive or negative regulatory effect on transcription of many transporter genes
6	4	13	YGL054C	92.6369	117.616	102.335	34.4477	36.0253	48.4414	0.21875	0.19025	0.11859	-0.472225	1.18082	0.701072	0.85821	-1.57558	-1.0757	-0.0192164	1.42022	-0.741839	1.65305	1.1733	-2.43379	-1.93391	20	ERV14	1	COPII-coated vesicle protein; involved in vesicle formation and incorporation of specific secretory cargo; required for the delivery of bud-site selection protein Axl2p to cell surface; related to Drosophila cornichon; ERV14 has a paralog, ERV15, that arose from the whole genome duplication
6	5	11	YPL029W	78.415	94.7135	79.5781	38.6828	44.4448	58.8541	0.19417	0.16999	0.13863	-2.01523	-0.569333	-0.451456	2.81252	0.565619	0.783229	-0.661856	0.510237	1.09126	1.4459	1.56377	-2.2469	-2.02929	20	SUV3	1	ATP-dependent RNA helicase; component of the mitochondrial degradosome along with the RNase Dss1p; the degradosome associates with the ribosome and mediates RNA turnover; also required during splicing of the COX1 AI5_beta intron
16	9	14	YOR038C	78.733	84.0431	80.3242	30.7626	32.8961	45.8341	0.2277	0.18369	0.14886	-2.57088	-1.56456	-0.882378	2.84291	0.494411	0.78978	-0.754278	-0.0154958	0.095131	1.00632	1.6885	-2.3485	-2.05313	20	HIR2	1	Subunit of HIR nucleosome assembly complex; involved in regulation of histone gene transcription; recruits Swi-Snf complexes to histone gene promoters; promotes heterochromatic gene silencing with Asf1p; relocalizes to the cytosol in response to hypoxia
9	16	15	YOR300W	100.864	115.63	113.556	38.2993	42.2736	48.6571	0.13555	0.14374	0.12796	-0.366117	1.08886	1.27922	3.02028	0.107302	-0.572552	-2.2095	-0.32878	0.0182944	1.45498	1.64534	-2.91298	-3.59284	20	YOR300W	2
11	1	4	YOR275C	96.0736	106.183	110.313	38.9345	39.5923	53.072	0.12981	0.14975	0.10766	-0.801964	0.331345	0.836627	3.00564	0.0886696	-0.429176	-2.08609	-0.456788	-1.22756	1.13331	1.63859	-2.91697	-3.43481	20	RIM20	1	Protein involved in proteolytic activation of Rim101p; part of response to alkaline pH; PalA/AIP1/Alix family member; interaction with the ESCRT-III subunit Snf7p suggests a relationship between pH response and multivesicular body formation
2	9	24	YBR235W	89.4127	118.135	116.11	34.9758	35.0078	51.9198	0.15178	0.19008	0.1445	-0.604637	0.85886	0.557154	3.29857	-0.083156	0.532734	-2.24309	-0.454542	-1.20103	1.4635	1.16179	-3.38173	-2.76584	20	VHC1	1	Vacuolar membrane cation-chloride cotransporter (CCC); likely mediates K+ and Cl- cotransport into the vacuole; has a role in potassium homeostasis and salt tolerance; similar to mammalian electroneutral Na(+)-(K+)-C1- cotransporter family
4	15	8	YKL170W	82.6207	101.196	72.6586	39.0215	44.332	56.2081	0.15523	0.16257	0.13114	-2.52865	-0.492223	-1.34891	4.43767	1.6982	1.44357	-1.70608	-0.0375042	-0.338904	2.03642	1.17973	-2.73947	-2.99411	20	MRPL38	1	Mitochondrial ribosomal protein of the large subunit; appears as two protein spots (YmL34 and YmL38) on two-dimensional SDS gels; protein abundance increases in response to DNA replication stress
7	3	3	YNL160W	87.1181	107.867	87.77	40.5493	45.5483	59.1941	0.1602	0.15281	0.12993	-1.53153	0.126809	-0.348344	3.72505	0.86141	1.25291	-1.30829	-0.0761313	0.15596	1.65833	1.18318	-2.86364	-2.47214	20	YGP1	1	Cell wall-related secretory glycoprotein; induced by nutrient deprivation-associated growth arrest and upon entry into stationary phase; may be involved in adaptation prior to stationary phase entry; YGP1 has a paralog, SPS100, that arose from the whole genome duplication
1	2	20	YDL227C	82.494	100.725	76.7432	34.2624	39.7242	77.4329	0.16732	0.17231	0.10942	-1.96271	-0.383214	-1.05226	3.3187	0.699595	0.813434	-2.88861	-0.0938729	0.416198	1.57949	0.910443	-2.6191	-2.50526	20	RF1	384
2	11	16	YBR246W	81.4998	101.956	102.813	31.29	37.8735	46.5307	0.22511	0.21684	0.19401	-1.46315	-0.377484	-0.116277	1.59774	0.645625	-0.429357	-0.325895	0.74739	3.32775	1.08567	1.34687	-0.952118	-2.0271	20	RRT2	1	Methylesterase performing penultimate step of diphthamide biosynthesis; hydrolyzes methylated diphthine to produce diphthine and allows Dph6-catalyzed amidation reaction to occur; deletion leads to resistance to sordarin and accumulation of methylatediphthine; WD40 domain-containing protein; involved in endosomal recycling; forms complex with Rtt10p that functions in retromer-mediated pathway for…
9	8	22	YCR031C	103.943	112.905	117.012	33.0137	39.312	43.4752	0.2379	0.16566	0.15414	-0.0320808	0.880601	1.45428	0.581264	-0.645886	-1.49766	0.466423	0.655763	2.41303	0.912682	1.48636	-1.22715	-2.07892	20	RPS14A	1	Protein component of the small (40S) ribosomal subunit; required for ribosome assembly and 20S pre-rRNA processing; mutations confer cryptopleurine resistance; homologous to mammalian ribosomal protein S14 and bacterial S11; RPS14A has a paralog, RPS14B, that arose from the whole genome duplication
8	10	9	YOL163W	89.0674	91.9699	97.0959	34.4096	43.2323	47.227	0.19836	0.13826	0.12432	-1.36648	-0.619934	0.187408	1.10071	-0.0888679	-1.00896	-0.465247	-0.382678	0.231424	0.746544	1.55389	-1.18958	-2.10967	20	YOL163W	1
15	6	23	YMR174C	87.121	100.888	106.096	30.5006	31.325	38.6295	0.16531	0.18575	0.14992	-1.13771	-0.19634	0.45739	1.82761	0.0528594	-0.487679	-1.70072	-0.2915	1.42651	0.941371	1.5951	-1.77475	-2.31529	20	PAI3	2	Cytoplasmic proteinase A (Pep4p) inhibitor; dependent on Pbs2p and Hog1p protein kinases for osmotic induction; intrinsically unstructured, N-terminal half becomes ordered in the active site of proteinase A upon contact
6	12	16	YBL087C	93.0063	110.504	108.256	34.318	38.2092	45.9336	0.24017	0.20579	0.17055	-0.432139	0.637388	1.00098	0.798369	-1.02018	-1.52339	0.540805	2.1182	4.01105	1.06953	1.43312	-1.81855	-2.32176	20	RPL23A	1	Ribosomal 60S subunit protein L23A; homologous to mammalian ribosomal protein L23 and bacterial L14; RPL23A has a paralog, RPL23B, that arose from the whole genome duplication
16	5	7	YMR285C	89.3605	99.2935	99.3568	30.3435	34.3206	43.3734	0.20114	0.14976	0.14288	-1.41785	-0.399149	0.0815442	2.64951	0.85668	0.350482	-1.44868	-1.53947	-0.451872	1.0187	1.49939	-1.79283	-2.29902	20	NGL2	1	Protein involved in 5.8S rRNA processing; Ccr4p-like RNase required for correct 3'-end formation of 5.8S rRNA at site E; similar to Ngl1p; NGL2 has a paralog, NGL3, that arose from the whole genome duplication
6	11	19	YPR129W	96.6171	119.728	117.822	30.6408	32.9073	37.9977	0.24417	0.24998	0.21479	-0.0403872	1.34221	1.48542	-0.898477	-2.36854	-2.94014	0.645385	4.10301	8.05778	1.3826	1.52581	-1.47006	-2.04167	20	SCD6	1	Repressor of translation initiation; binds eIF4G through its RGG domain and inhibits recruitment of the preinitiation complex; also contains an Lsm domain; may have a role in RNA processing; overproduction suppresses null mutation in clathrin heavy chain gene CHC1; forms cytoplasmic foci upon DNA replication stress
3	3	16	YGR177C	73.0681	85.9374	68.1393	33.2729	39.6127	52.5242	0.18959	0.15021	0.10908	-3.32981	-1.82585	-2.01968	2.85961	1.42161	0.797499	-1.68098	-2.46158	-4.3431	1.50396	1.31013	-1.438	-2.06211	20	ATF2	1	Alcohol acetyltransferase; may play a role in steroid detoxification; forms volatile esters during fermentation, which is important for brewing and winemaking
5	1	23	YJL207C	83.6167	101.728	79.585	43.2829	51.8724	61.1081	0.11086	0.13053	0.10932	-1.49762	-0.0978547	-0.823786	4.42286	2.5387	1.76816	-2.36166	-1.03238	-1.76861	1.39977	0.673837	-1.88416	-2.6547	20	LAA1	1	AP-1 accessory protein; colocalizes with clathrin to the late-Golgi apparatus; involved in TGN-endosome transport; physically interacts with AP-1; similar to the mammalian p200; may interact with ribosomes; YJL207C is a non-essential gene
16	8	11	YOL064C	91.1916	102.044	92.972	30.2724	33.7983	43.5391	0.22463	0.20924	0.15722	-1.21918	-0.188954	-0.241818	2.61672	0.723854	0.380063	-0.834542	1.13209	0.859838	1.03023	0.977365	-1.89287	-2.23666	20	MET22	1	Bisphosphate-3'-nucleotidase; involved in salt tolerance and methionine biogenesis; dephosphorylates 3'-phosphoadenosine-5'-phosphate and 3'-phosphoadenosine-5'-phosphosulfate, intermediates of the sulfate assimilation pathway
3	4	16	YHR066W	68.6727	72.1352	47.2883	36.425	43.7997	57.3433	0.18286	0.15098	0.12722	-3.80669	-2.88059	-3.0757	4.31414	2.48644	1.65783	-1.85693	-2.427	-2.68379	0.926098	0.730988	-1.8277	-2.65632	20	SSF1	1	Constituent of 66S pre-ribosomal particles; required for ribosomal large subunit maturation; functionally redundant with Ssf2p; member of the Brix family; SSF1 has a paralog, SSF2, that arose from the whole genome duplication
11	10	23	YDR508C	91.7062	97.0562	84.8512	37.3045	42.0893	54.6017	0.19242	0.14183	0.12485	-1.2758	-0.366104	-0.452916	2.25351	0.723692	-0.156084	-0.449168	-0.812517	0.34485	0.909698	0.822885	-1.52981	-2.40959	20	GNP1	1	High-affinity glutamine permease; also transports Leu, Ser, Thr, Cys, Met and Asn; expression is fully dependent on Grr1p and modulated by the Ssy1p-Ptr3p-Ssy5p (SPS) sensor of extracellular amino acids; GNP1 has a paralog, AGP1, that arose from the whole genome duplication
3	7	18	YGR214W	90.4238	101.846	106.526	32.1669	36.9062	45.4546	0.2364	0.22361	0.1669	-1.4468	-0.610126	-0.0755318	2.34926	0.733305	-0.464595	-0.457142	0.835199	0.945821	0.836678	1.37127	-1.61596	-2.81386	20	RPS0A	1	Ribosomal 40S subunit protein S0A; required for maturation of 18S rRNA along with Rps0Bp; deletion of either RPS0 gene reduces growth rate, deletion of both genes is lethal; homologous to human ribosomal protein SA and bacterial S2; RPS0A has a paralog, RPS0B, that arose from the whole genome duplication;
7	2	16	YIL090W	79.4148	82.4202	77.9649	38.1946	45.7493	51.5315	0.15111	0.12074	0.11295	-2.36729	-1.81779	-0.844932	2.63844	0.912513	-0.11505	-1.54594	-1.51656	-1.39724	0.549504	1.52236	-1.72593	-2.75349	20	ICE2	1	Integral ER membrane protein with type-III transmembrane domains; required for maintenance of ER zinc homeostasis; necessary for efficient targeting of Trm1p tRNA methyltransferase to inner nuclear membrane; mutations cause defects in cortical ER morphology in both the mother and daughter cells
15	2	21	YMR143W	84.3208	96.3254	100.89	35.0517	38.0368	46.6045	0.1919	0.17177	0.1211	-1.44153	-0.545024	0.193719	3.92777	1.7598	0.936058	-1.00553	-0.919415	-1.20972	0.896504	1.63525	-2.16798	-2.99172	20	RPS16A	2	Protein component of the small (40S) ribosomal subunit; homologous to mammalian ribosomal protein S16 and bacterial S9; RPS16A has a paralog, RPS16B, that arose from the whole genome duplication
13	9	19	YGL188C-A	93.342	102.992	100.952	36.0621	41.6521	58.2254	0.20885	0.17232	0.11689	-1.53662	-0.400823	0.0400224	2.15488	0.443676	-1.10283	-0.347857	0.394356	-0.389214	1.13579	1.57664	-1.7112	-3.2577	20	YGL188C-A	2
5	4	17	YGL226C-A	73.3122	74.9216	83.2007	37.3025	38.0273	47.1862	0.16043	0.14749	0.1286	-2.61561	-2.14636	-0.64067	1.66322	-0.982326	-0.717238	-1.06566	-0.270614	-0.00503097	0.469249	1.97494	-2.64555	-2.38046	20	OST5	1	Zeta subunit of the oligosaccharyltransferase complex of the ER lumen; complex catalyzes asparagine-linked glycosylation of newly synthesized proteins
13	1	7	YAR035C-A	86.055	84.4273	95.203	37.5214	41.0678	71.354	0.13862	0.16876	0.12907	-2.32722	-1.81949	-0.25116	2.82826	0.295087	1.24096	-2.18401	0.234458	0.724916	0.507731	2.07606	-2.53317	-1.58729	20	YAR035C-A	2
6	5	10	YCR094W	49.9314	42.6365	35.8311	44.041	54.1268	74.3651	0.16599	0.1199	0.10235	-5.10555	-4.54898	-2.66706	5.2851	3.0279	3.55232	-1.39862	-1.73957	-2.22735	0.556567	2.43849	-2.2572	-1.73278	20	CDC50	1	Endosomal protein that interacts with phospholipid flippase Drs2p; interaction with Cdc50p is essential for Drs2p catalytic activity; mutations affect cell polarity and polarized growth; similar to Lem3p; CDC50 has a paralog, YNR048W, that arose from the whole genome duplication
16	13	8	YOR065W	62.0642	52.9936	52.7206	33.2811	37.5547	52.7218	0.20984	0.17398	0.1235	-4.37935	-3.93732	-2.28038	4.00508	1.67914	2.01939	-1.22122	-0.451623	-2.2246	0.442031	2.09897	-2.32594	-1.98569	20	CYT1	1	Cytochrome c1; component of the mitochondrial respiratory chain; expression is regulated by the heme-activated, glucose-repressed Hap2p/3p/4p/5p CCAAT-binding complex
6	9	20	YFR040W	76.7052	82.9084	95.6785	37.3377	45.4515	51.8042	0.23271	0.15901	0.14546	-2.20073	-1.47146	0.363966	2.19186	0.821646	-0.475353	0.345765	0.0170678	1.71602	0.72927	2.5647	-1.37021	-2.66721	20	SAP155	1	Protein required for function of the Sit4p protein phosphatase; forms a complex with Sit4p; member of a family of similar proteins including Sap4p, Sap185p, and Sap190p; protein abundance increases in response to DNA replication stress; SAP155 has a paralog, SAP4, that arose from the whole genome duplication
10	10	16	YDR007W	84.0206	83.4222	103.544	36.3173	43.4818	49.1883	0.2006	0.16148	0.1499	-2.40073	-1.38113	0.307872	2.21749	0.494732	-0.343335	-0.869576	0.193136	2.34077	1.0196	2.7086	-1.72276	-2.56083	20	TRP1	1	Phosphoribosylanthranilate isomerase; catalyzes the third step in tryptophan biosynthesis; in 2004, the sequence of TRP1 from strain S228C was updated by changing the previously annotated internal STOP (TAA) to serine (TCA)
4	6	8	YGR059W	79.7066	80.8414	95.7932	33.8496	37.3269	44.7489	0.16348	0.14501	0.14456	-2.84481	-2.04766	-0.17724	2.05108	-0.0832972	-0.602182	-1.49038	-0.826216	0.888651	0.79715	2.66757	-2.13437	-2.65326	20	SPR3	1	Sporulation-specific homolog of the CDC3/10/11/12 family of genes; septin protein involved in sporulation; regulated by ABFI; the yeast CDC3/10/11/12 family is a family of bud neck microfilament genes
7	1	7	YNL173C	80.3465	87.0973	92.4424	39.0587	48.1786	57.6543	0.14366	0.1241	0.10463	-2.26621	-1.46037	-0.111706	3.03718	1.53032	0.978019	-1.74072	-1.36565	-2.15828	0.805841	2.15451	-1.50686	-2.05916	20	MDG1	1	Plasma membrane protein; involved in G-protein mediated pheromone signaling pathway; overproduction suppresses bem1 mutations; MDG1 has a paralog, CRP1, that arose from the whole genome duplication
7	3	11	YNL155W	80.3467	86.1823	95.0718	38.0766	47.1026	56.0882	0.16836	0.13015	0.12082	-2.26618	-1.53029	0.0214622	2.58397	1.25669	0.698439	-1.09494	-1.09391	-0.677351	0.735895	2.28765	-1.32728	-1.88553	20	CUZ1	1	Protein with a role in the ubiquitin-proteasome pathway; interacts with ubiquitinated protein, Cdc48p and the proteasomal regulatory particle; may protect cells from trivalent metalloid induced proteotoxicity; contains a PACE promoter element and is co-regulated with proteasome subunit genes; AN1-type zinc finger protein, with DHHC and ubiquitin-like domains (UBL); ortholog of ZFAND1, a human gen…
11	1	8	YOR298C-A	92.0367	105.307	114.611	35.4472	36.3996	52.6495	0.1468	0.1697	0.11933	-1.23995	0.264445	1.05431	1.3964	-0.72327	-0.504604	-1.64189	0.439271	-0.160076	1.50439	2.29426	-2.11967	-1.90101	20	MBF1	3	Transcriptional coactivator; bridges the DNA-binding region of Gcn4p and TATA-binding protein Spt15p; suppressor of frameshift mutations; protein abundance increases in response to DNA replication stress
4	5	13	YLR193C	87.5273	96.983	92.7736	34.0176	39.3051	48.3025	0.2006	0.14969	0.13154	-1.9963	-0.814135	-0.33017	2.12863	0.419774	0.0322326	-0.519889	-0.616013	-0.302315	1.18217	1.66613	-1.70885	-2.0964	20	UPS1	1	Phosphatidic acid transfer protein; plays a role in phospholipid metabolism by transporting phosphatidic acid from the outer to the inner mitochondrial membrane; localizes to the mitochondrial intermembrane space; null mutant has altered cardiolipin and phosphatidic acid levels; ortholog of human PRELI
6	7	7	YPL013C	65.6251	74.8368	59.2121	39.2925	46.8084	59.1241	0.17013	0.14888	0.12764	-3.40286	-2.08828	-1.48291	3.09387	1.16671	0.831429	-1.29038	-0.437924	0.0859838	1.31458	1.91995	-1.92715	-2.26244	20	MRPS16	1	Mitochondrial ribosomal protein of the small subunit
7	11	10	YIL013C	76.2266	85.8454	80.6033	36.4677	42.4942	50.7367	0.17242	0.14452	0.14824	-2.7132	-1.55603	-0.711307	1.84154	0.0847061	-0.256938	-0.988797	-0.448479	1.83081	1.15717	2.00189	-1.75684	-2.09848	20	PDR11	1	ATP-binding cassette (ABC) transporter; multidrug transporter involved in multiple drug resistance; mediates sterol uptake when sterol biosynthesis is compromised; regulated by Pdr1p; required for anaerobic growth; PDR11 has a paralog, AUS1, that arose from the whole genome duplication
4	7	3	YLR204W	86.7596	91.1977	100.007	35.4216	41.2273	50.5879	0.18773	0.16872	0.14288	-2.07959	-1.25624	0.0361807	2.77648	0.908627	0.440218	-0.856373	0.238725	0.734978	0.823347	2.11577	-1.86785	-2.33626	20	QRI5	1	Mitochondrial inner membrane protein; required for accumulation of spliced COX1 mRNA; may have an additional role in translation of COX1 mRNA
6	6	9	YGL066W	82.7296	98.2344	103.55	37.1874	43.2077	53.8521	0.20788	0.16631	0.15694	-1.54712	-0.30027	0.762639	2.1225	0.251005	-0.10976	-0.30341	0.344949	2.76612	1.24685	2.30975	-1.8715	-2.23226	20	SGF73	1	Subunit of DUBm module of SAGA and SLIK; has roles in anchoring the deubiquitination module (DUBm) into SAGA and SLIK complexes, and in maintaining organization and ubiquitin-binding conformation of Ubp8p, thereby contributing to overall DUBm activity; involved in preinitiation complex assembly at promoters; relocalizes to cytosol in response to hypoxia; human ortholog ataxin-7 is associated with…
1	2	8	YDL227C	83.4358	90.7741	98.6702	33.0199	45.8668	72.4303	0.16925	0.14413	0.09244	-1.86052	-1.14367	0.0582491	2.74535	2.26174	-0.0796558	-2.83815	-1.35958	-1.137	0.716851	1.91877	-0.483608	-2.82501	20	RF1	384
9	3	22	YJR144W	57.817	40.9198	40.3351	45.4858	63.9669	71.2879	0.15322	0.10354	0.10539	-5.03647	-4.62038	-2.42912	6.33655	5.62424	3.46759	-1.74752	-2.13437	-2.04623	0.416088	2.60736	-0.71231	-2.86895	20	MGM101	1	Protein with a role in mitochondrial DNA recombinational repair; also involved in interstrand cross-link repair; binds to and catalyzes the annealing of single-stranded mtDNA; oligomerizes to form rings and filaments; related to Rad52-type recombination proteins, with limited overall similarity but sharing conserved functionally important residues; component of the mitochondrial nucleoid, require…
11	13	20	YBR103W	87.5365	81.3545	106.131	34.8912	40.0895	47.3721	0.19446	0.15804	0.17014	-1.72819	-1.56601	0.624824	1.13986	0.215128	-1.44675	-0.395832	-0.0844407	4.48762	0.162187	2.35302	-0.924733	-2.58661	20	SIF2	1	WD40 repeat-containing subunit of Set3C histone deacetylase complex; complex represses early/middle sporulation genes; antagonizes telomeric silencing; binds specifically to the Sir4p N-terminus
13	6	19	YGL032C	87.1272	78.4618	100.695	34.5578	42.6148	61.5409	0.19634	0.13118	0.11487	-2.21089	-2.27536	0.0269963	1.46072	0.688505	-0.510918	-0.674928	-1.45346	-0.573987	-0.0644708	2.23789	-0.772216	-1.97164	20	AGA2	2	Adhesion subunit of a-agglutinin of a-cells; C-terminal sequence acts as a ligand for alpha-agglutinin (Sag1p) during agglutination, modified with O-linked oligomannosyl chains, linked to anchorage subunit Aga1p via two disulfide bonds
4	1	7	YLR152C	90.2954	81.8674	106.865	33.8166	41.6106	48.2872	0.15298	0.13088	0.12861	-1.69597	-1.96925	0.383493	2.03587	1.00611	0.0294886	-1.76491	-1.46087	-0.570329	-0.273275	2.07947	-1.02976	-2.00638	20	YLR152C	1
13	1	3	YAL037C-A	89.3203	79.979	96.7574	38.445	51.8918	69.5005	0.15454	0.11489	0.11803	-1.97295	-2.15943	-0.172438	3.25447	3.04779	0.910052	-1.76778	-2.18513	-0.284936	-0.18647	1.80052	-0.206679	-2.34442	20	YAL037C-A	2
16	1	7	YMR255W	89.2248	83.6046	98.6015	32.0329	43.3441	48.4599	0.16346	0.13318	0.13837	-1.43257	-1.59807	0.0432929	3.4291	3.15148	1.25855	-2.43382	-2.28416	-0.864411	-0.165498	1.47586	-0.277619	-2.17055	20	GFD1	1	Coiled-coiled protein of unknown function; identified as a high-copy suppressor of a dbp5 mutation; protein abundance increases in response to DNA replication stress
4	1	2	YKL063C	100.62	99.1908	117.25	35.2714	47.675	49.3488	0.15133	0.11428	0.11961	-0.575857	-0.645418	0.909459	2.7072	2.54838	0.219019	-1.80804	-2.20646	-1.39358	-0.0695604	1.48532	-0.158823	-2.48819	20	YKL063C	1
13	2	19	YCR095W-A	97.1814	91.2231	100.971	33.5411	40.7506	57.2477	0.19187	0.12764	0.10407	-1.12006	-1.30017	0.0409771	0.991534	0.214423	-1.27736	-0.791795	-1.61246	-1.56189	-0.180106	1.16104	-0.77711	-2.26889	20	YCR095W-A	1
7	5	13	YKL211C	102.057	107.885	117.135	35.5467	42.9558	48.6341	0.19763	0.14793	0.15908	0.0892679	0.128205	1.13887	1.41655	0.202101	-0.632303	-0.329686	-0.295318	2.82237	0.0389368	1.04961	-1.21445	-2.04885	20	TRP3	1	Indole-3-glycerol-phosphate synthase; forms bifunctional hetero-oligomeric anthranilate synthase:indole-3-glycerol phosphate synthase enzyme complex with Trp2p
6	12	5	YNL227C	76.8613	66.2039	70.2012	44.2114	50.9557	61.7063	0.19674	0.15332	0.14315	-2.18379	-2.748	-0.926356	5.36372	2.22144	1.29242	-0.594664	-0.2385	1.50472	-0.564211	1.25743	-3.14228	-4.0713	20	JJJ1	1	Co-chaperone that stimulates the ATPase activity of Ssa1p; required for a late step of ribosome biogenesis; associated with the cytosolic large ribosomal subunit; contains a J-domain; mutation causes defects in fluid-phase endocytosis
8	2	1	YJL056C	70.5973	49.0961	56.0129	42.0327	48.3706	65.1289	0.13172	0.12194	0.06921	-3.37039	-3.89629	-1.89327	4.61843	1.21789	2.18696	-2.20754	-1.11569	-4.8096	-0.525902	1.47711	-3.40054	-2.43147	20	ZAP1	1	Zinc-regulated transcription factor; binds to zinc-responsive promoters to induce transcription of certain genes in presence of zinc, represses other genes in low zinc; regulates its own transcription; contains seven zinc-finger domains
4	3	7	YLR177W	94.0132	87.4586	110.659	35.5146	38.2096	45.8319	0.16334	0.14518	0.1386	-1.29261	-1.54198	0.575665	2.8194	0.141169	-0.40883	-1.49404	-0.81858	0.343478	-0.249365	1.86828	-2.67823	-3.22823	20	YLR177W	1
8	9	10	YML131W	90.5684	75.6776	98.3406	37.1506	45.4344	51.8548	0.20024	0.14297	0.14053	-1.20363	-1.86497	0.25045	2.36553	0.471155	-0.182801	-0.416095	-0.171127	1.71419	-0.661344	1.45408	-1.89437	-2.54833	20	YML131W	1
10	12	10	YNL067W	89.7261	68.8553	77.8972	36.9924	43.964	51.4776	0.23771	0.15777	0.13479	-1.7817	-2.49431	-0.991048	2.52904	0.617371	0.0653604	0.100657	0.0265	0.958628	-0.712609	0.790656	-1.91167	-2.46368	20	RPL9B	1	Ribosomal 60S subunit protein L9B; homologous to mammalian ribosomal protein L9 and bacterial L6; RPL9B has a paralog, RPL9A, that arose from a single-locus duplication
3	3	8	YGR171C	94.4923	91.6508	107.965	36.0098	42.2902	56.6357	0.17047	0.14311	0.15484	-1.0054	-1.38923	-0.00269031	4.12257	2.10254	1.5315	-2.18087	-2.78048	-0.157332	-0.383838	1.00271	-2.02003	-2.59108	20	MSM1	1	Mitochondrial methionyl-tRNA synthetase (MetRS); functions as a monomer in mitochondrial protein synthesis; functions similarly to cytoplasmic MetRS although the cytoplasmic form contains a zinc-binding domain not found in Msm1p
10	2	13	YDR174W	75.1757	55.456	58.49	43.1914	57.3848	64.7754	0.18692	0.10636	0.09139	-3.36034	-3.51827	-1.97394	5.38957	4.03049	2.43934	-1.22724	-2.28259	-3.01126	-0.157927	1.3864	-1.35908	-2.95023	20	HMO1	1	Chromatin associated high mobility group (HMG) family member; involved in compacting, bending, bridging and looping DNA; rDNA-binding component that regulates transcription from RNA polymerase I promoters; regulates start site selection of ribosomal protein genes via RNA polymerase II promoters; role in genome maintenance; associates with a 5'-3' DNA helicase and Fpr1p, a prolyl isomerase; reloca…
16	6	7	YOL051W	81.6773	68.778	77.1459	31.3367	36.6931	46.5274	0.20665	0.15716	0.13242	-2.25143	-2.7311	-1.04335	3.10783	1.46002	0.913546	-1.30463	-1.2071	-1.40867	-0.479668	1.20808	-1.64781	-2.19429	20	GAL11	1	Subunit of the RNA polymerase II mediator complex; associates with core polymerase subunits to form the RNA polymerase II holoenzyme; affects transcription by acting as target of activators and repressors; forms part of the tail domain of mediator
15	3	17	YAL043C-a	79.321	76.8537	83.5783	32.2737	34.8311	42.5169	0.17893	0.16301	0.11643	-1.98397	-2.03302	-0.683051	2.64583	0.944519	0.206327	-1.34463	-1.31287	-1.63689	-0.0490429	1.30092	-1.70131	-2.4395	20	YAL043C-a	1
10	10	3	YJL196C	89.8715	76.906	89.4155	35.9836	42.5436	50.26	0.19889	0.14213	0.12596	-1.76594	-1.87909	-0.407693	2.06351	0.256144	-0.152013	-0.914284	-0.675974	0.150929	-0.113156	1.35824	-1.80736	-2.21552	20	ELO1	2	Elongase I, medium-chain acyl elongase; catalyzes carboxy-terminal elongation of unsaturated C12-C16 fatty acyl-CoAs to C16-C18 fatty acids; ELO1 has a paralog, ELO2, that arose from the whole genome duplication
6	12	4	YBL080C	88.6753	90.5957	89.0045	38.3766	45.3225	57.2495	0.19045	0.15152	0.14714	-0.90203	-0.88401	0.025956	2.67122	0.788831	0.496758	-0.759114	-0.319347	1.86969	0.0180199	0.927986	-1.88239	-2.17446	20	PET112	1	Subunit of the trimeric GatFAB AmidoTransferase(AdT) complex; involved in the formation of Q-tRNAQ; mutation is functionally complemented by the bacterial GatB ortholog
13	1	4	YAL044W-A	103.673	103.435	111.301	35.7078	41.2798	60.786	0.18231	0.15451	0.12618	-0.415811	-0.366977	0.56414	1.99138	0.348987	-0.645686	-1.04174	-0.405585	0.460562	0.0488344	0.979951	-1.64239	-2.63706	20	YAL044W-A	2
11	3	16	YFL014W	66.8432	51.0999	58.0088	40.9564	46.7036	60.1849	0.14985	0.12326	0.1309	-3.97331	-3.87801	-1.81237	3.93867	1.8972	0.840644	-1.56215	-1.64659	0.898256	0.0952943	2.16094	-2.04147	-3.09803	20	HSP12	1	Plasma membrane protein involved in maintaining membrane organization; involved in maintaining organization during stress conditions; induced by heat shock, oxidative stress, osmostress, stationary phase, glucose depletion, oleate and alcohol; protein abundance increased in response to DNA replication stress and dietary restriction; regulated by the HOG and Ras-Pka pathways; required for dietary …
11	1	6	YOR276W	80.91	70.3053	87.7232	39.2227	43.3443	58.7821	0.13371	0.12465	0.11035	-2.44714	-2.41037	-0.307461	3.13867	1.04287	0.590216	-1.98413	-1.58416	-0.981496	0.0367694	2.13967	-2.0958	-2.54845	20	CAF20	1	Phosphoprotein of the mRNA cap-binding complex; involved in translational control; repressor of cap-dependent translation initiation; competes with eIF4G for binding to eIF4E
15	8	20	YML026C	80.495	81.3075	103.904	30.9359	33.1643	38.86	0.19687	0.17219	0.18325	-1.85661	-1.69266	0.346379	2.02851	0.520637	-0.446533	-0.87559	-0.900551	4.47527	0.163944	2.20299	-1.50787	-2.47504	20	RPS18B	1	Protein component of the small (40S) ribosomal subunit; homologous to mammalian ribosomal protein S18 and bacterial S13; RPS18B has a paralog, RPS18A, that arose from the whole genome duplication; protein abundance increases in response to DNA replication stress
16	9	3	YNL338W	86.225	85.9698	104.336	31.8211	38.6131	42.8943	0.20699	0.14426	0.14971	-1.75803	-1.41733	0.333715	3.33134	1.94831	0.264947	-1.29574	-1.7865	0.172882	0.3407	2.09174	-1.38302	-3.06639	20	YNL338W	1
13	10	22	YLR211C	95.0999	89.3052	107.364	35.8796	40.6558	63.859	0.15638	0.17058	0.12071	-1.3459	-1.44673	0.364726	2.07064	0.190294	-0.0970789	-1.71967	0.316203	-0.0397904	-0.10083	1.71062	-1.88035	-2.16772	20	ATG38	2	Homodimeric subunit of autophagy-specific PtdIns-3-kinase complex I; required for the integrity of the active PtdIns-3-kinase complex I by maintaining an association between Vps15p-Vps34p and Atg14p-Vps30p subcomplexes; localizes to the pre-autophagosomal structure (PAS) in an Atg14p-dependent manner; ATG38 is non-essential but is required for macroautophagy
8	5	2	YML095C-A	82.2362	70.222	86.6933	41.7281	52.6705	64.6421	0.15526	0.1343	0.10534	-2.10763	-2.28188	-0.339442	4.47784	2.3114	2.10005	-1.59209	-0.560542	-1.50472	-0.174251	1.76819	-2.16644	-2.3778	20	YML095C-A	1
7	2	6	YIL079C	82.9215	84.5639	84.8409	38.9491	48.626	54.9186	0.14316	0.11655	0.11939	-1.98684	-1.65397	-0.496691	2.98662	1.64412	0.489642	-1.75379	-1.70476	-0.808156	0.33287	1.49015	-1.34251	-2.49698	20	AIR1	1	Zinc knuckle protein; involved in nuclear RNA processing and degradation as a component of the TRAMP complex; stimulates the poly(A) polymerase activity of Pap2p in vitro; AIR1 has a paralog, AIR2, that arose from the whole genome duplication; although Air1p and Air2p are homologous TRAMP subunits, they have nonredundant roles in regulation of substrate specificity of the exosome
16	8	23	YOL072W	66.9817	60.3029	51.4354	41.8888	54.8958	72.5822	0.14916	0.10764	0.09037	-3.84582	-3.37875	-2.34548	7.97712	6.08927	5.56496	-2.80769	-3.4313	-5.25507	0.467071	1.50035	-1.88785	-2.41216	20	THP1	1	Nuclear pore-associated protein; component of TREX-2 complex (Sac3p-Thp1p-Sus1p-Cdc31p) involved in transcription elongation and mRNA export from the nucleus; involved in post-transcriptional tethering of active genes to the nuclear periphery and to non-nascent mRNP; contains a PAM domain implicated in protein-protein binding
6	6	8	YBL039C	68.1347	65.0571	62.9717	39.4582	48.4651	59.3791	0.15802	0.13976	0.142	-3.13059	-2.83563	-1.2925	3.17035	1.58805	0.876947	-1.60699	-0.847551	1.39952	0.294955	1.83809	-1.5823	-2.2934	20	URA7	1	Major CTP synthase isozyme (see also URA8); catalyzes the ATP-dependent transfer of the amide nitrogen from glutamine to UTP, forming CTP, the final step in de novo biosynthesis of pyrimidines; involved in phospholipid biosynthesis; capable of forming cytoplasmic filaments termed cytoophidium, especially during conditions of glucose depletion; URA7 has a paralog, URA8, that arose from the whole g…
7	5	3	YKL205W	88.1786	95.7856	102.618	37.9089	45.2905	52.6839	0.19993	0.14489	0.13709	-1.41646	-0.796424	0.403659	2.50658	0.795851	0.0906904	-0.269553	-0.43186	0.8109	0.62004	1.82012	-1.71073	-2.41589	20	LOS1	1	Nuclear pore protein; involved in nuclear export of pre-tRNA and in re-export of mature tRNAs after their retrograde import from the cytoplasm
11	16	16	YDL081C	90.6109	76.9464	52.5143	49.562	55.8686	76.3997	0.13964	0.11612	0.10222	-1.39464	-1.90286	-2.09065	7.90975	4.22798	3.73538	-1.82909	-1.96729	-1.72516	-0.508225	-0.696008	-3.68177	-4.17438	21	RPP1A	1	Ribosomal stalk protein P1 alpha; involved in the interaction between translational elongation factors and the ribosome; free (non-ribosomal) P1 stimulates the phosphorylation of the eIF2 alpha subunit (Sui2p) by Gcn2p; accumulation of P1 in the cytoplasm is regulated by phosphorylation and interaction with the P2 stalk component
2	11	24	YBR251W	87.3498	86.8277	89.6475	54.5629	67.8535	100.014	0.11504	0.10188	0.06979	-0.828454	-1.53357	-0.783074	12.3371	8.27	9.11879	-3.20365	-4.41607	-8.03491	-0.705113	0.0453798	-4.06714	-3.21835	21	MRPS5	1	Mitochondrial ribosomal protein of the small subunit
2	16	20	YDR377W	80.6458	71.6795	68.4907	45.7799	57.1639	64.9405	0.12608	0.11708	0.12297	-1.5558	-2.69117	-1.85458	8.28418	5.55147	2.85724	-2.91502	-3.73335	-3.17042	-1.13538	-0.298781	-2.7327	-5.42693	21	ATP17	1	Subunit f of the F0 sector of mitochondrial F1F0 ATP synthase; F1F0 ATP synthase is a large, evolutionarily conserved enzyme complex required for ATP synthesis
5	6	24	YDR159W	86.8992	76.6167	75.281	52.6775	66.1282	77.4483	0.10855	0.09138	0.07586	-1.14149	-2.01682	-1.04177	8.75803	6.16417	4.68527	-2.42205	-2.79081	-4.82927	-0.875331	0.0997259	-2.59386	-4.07277	21	SAC3	1	mRNA export factor; required for biogenesis of the small ribosomal subunit; component of TREX-2 complex (Sac3p-Thp1p-Sus1p-Cdc31p) involved in transcription elongation and mRNA export from the nucleus; involved in post-transcriptional tethering of active genes to the nuclear periphery and to non-nascent mRNP; similar to the human germinal center-associated nuclear protein (GANP)
2	4	2	YDR083W	100.884	105.412	116.798	38.2053	44.0316	49.7874	0.16044	0.14973	0.16048	0.639889	-0.113344	0.591987	4.78884	2.21173	0.152039	-2.01668	-2.26687	0.260695	-0.753233	-0.0479017	-2.57711	-4.6368	21	RRP8	1	Nucleolar S-adenosylmethionine-dependent rRNA methyltransferase; methylates adenine (m1A) of the large subunit (LSU) rRNA at position 645; involved in pre-rRNA cleavage at site A2; mutation is synthetically lethal with a gar1 mutation; deletion disrupts telomere maintenance by influencing the expression of neighboring gene STN1
2	3	10	YBR181C	84.9181	93.6449	63.0059	38.2599	46.9232	57.9299	0.1965	0.16741	0.12122	-1.09228	-1.0126	-2.13236	4.81401	2.9471	1.60568	-1.0739	-1.47277	-3.3305	0.0796767	-1.04008	-1.86692	-3.20833	21	RPS6B	1	Protein component of the small (40S) ribosomal subunit; homologous to mammalian ribosomal protein S6, no bacterial homolog; RPS6B has a paralog, RPS6A, that arose from the whole genome duplication
3	4	5	YMR118C	101.443	101.762	90.9776	34.0519	39.7214	51.7178	0.18606	0.1441	0.14006	-0.251262	-0.616531	-0.863014	3.2191	1.44926	0.653531	-1.77327	-2.73601	-1.50929	-0.365269	-0.611752	-1.76984	-2.56557	21	SHH3	1	Putative mitochondrial inner membrane protein of unknown function; although similar to paralogous Sdh3p, Shh3p is not a stoichiometric subunit of either succinate dehydrogenase or of the TIM22 translocase; SHH3 has a paralog, SDH3, that arose from the whole genome duplication
2	16	18	YDR375C	101.605	112.37	107.089	33.5337	38.8557	50.418	0.17624	0.17686	0.14509	0.71815	0.418321	0.100264	2.63309	0.895416	0.26462	-1.60359	-1.04832	-1.14706	-0.299829	-0.617886	-1.73768	-2.36847	21	BCS1	1	Protein translocase and chaperone required for Complex III assembly; member of the AAA ATPase family; forms a homo-oligomeric complex in the mitochondrial inner membrane that translocates the C-terminal domain of Rip1p from the matrix across the inner membrane, and then delivers it to an assembly intermediate of respiratory Complex III in an ATP-dependent reaction; also required for assembly of t…
3	10	1	YCL055W	107.756	112.245	95.6069	37.8087	48.431	60.4632	0.1554	0.12721	0.12592	0.433696	0.184516	-0.628558	4.95266	3.66424	2.2148	-2.57487	-3.49463	-2.80271	-0.24918	-1.06225	-1.28842	-2.73786	21	KAR4	1	Transcription factor required for response to pheromones; also required during meiosis; exists in two forms, a slower-migrating form more abundant during vegetative growth and a faster-migrating form induced by pheromone
4	3	1	YLR173W	121.088	123.483	116.81	33.7338	41.3505	45.5244	0.15369	0.1294	0.1327	1.64484	1.21093	0.887174	1.99768	0.939953	-0.463735	-1.74634	-1.52734	-0.196208	-0.433912	-0.757665	-1.05773	-2.46142	21	YLR173W	1
13	1	1	YAL016C-B	107.776	95.4572	77.4172	36.2862	46.4853	60.4402	0.15259	0.09703	0.11249	0.0293831	-0.976601	-1.15194	2.25827	1.67283	-0.70743	-1.81876	-2.98731	-0.791691	-1.00598	-1.18132	-0.585437	-2.9657	21	YAL016C-B	2
3	11	1	YER074W	118.682	121.515	117.367	34.7589	41.4134	51.1995	0.19119	0.15821	0.15367	1.61905	0.892942	0.473498	3.54535	1.87956	0.561	-1.63915	-2.10226	-0.264354	-0.726105	-1.14555	-1.66579	-2.98435	21	RPS24A	1	Protein component of the small (40S) ribosomal subunit; homologous to mammalian ribosomal protein S24, no bacterial homolog; RPS24A has a paralog, RPS24B, that arose from the whole genome duplication
13	14	6	YNL280C	73.895	46.3103	0	54.8899	76.6271	106.45	0.14575	0.10414	0	-3.64652	-4.73233	-5.0728	10.8431	9.33837	7.50636	-1.99759	-2.66797	-11.0814	-1.08582	-1.42629	-1.50469	-3.3367	21	ERG24	2	C-14 sterol reductase; acts in ergosterol biosynthesis; mutants accumulate the abnormal sterol ignosterol (ergosta-8,14 dienol), and are viable under anaerobic growth conditions but inviable on rich medium under aerobic conditions
7	12	1	YMR072W	114.14	114.184	113.391	39.9501	44.4735	58.5198	0.14398	0.12863	0.12449	1.40021	0.609552	0.949244	3.44853	0.588072	1.13254	-1.73235	-1.16218	-0.341648	-0.790658	-0.450967	-2.86045	-2.31599	21	ABF2	1	Mitochondrial DNA-binding protein; involved in mitochondrial DNA replication and recombination, member of HMG1 DNA-binding protein family; activity may be regulated by protein kinase A phosphorylation; ABF2 has a paralog, IXR1, that arose from the whole genome duplication
4	7	1	YLR203C	104.973	99.5346	94.4314	42.4399	51.5162	70.3893	0.12601	0.11544	0.08686	-0.103571	-0.619145	-0.246208	6.01512	3.52525	3.97526	-2.47003	-2.15436	-4.38929	-0.515574	-0.142637	-2.48986	-2.03985	21	MSS51	1	Specific translational activator for the mitochondrial COX1 mRNA; loosely associated with the matrix face of the mitochondrial inner membrane; localizes to vacuole membrane in response to H2O2; influences both COX1 mRNA translation and Cox1p assembly into cytochrome c oxidase; binds to heme B, which may be a mechanism for sensing oxygen levels in order to regulate cytochrome c oxidase biogenesis
12	1	23	YBR058C-A	119.75	117.488	125.654	36.8599	41.753	62.8887	0.15458	0.14854	0.11003	0.546019	-0.138256	0.485388	2.9559	0.199902	1.12013	-1.93615	-0.44511	-0.722172	-0.684274	-0.0606302	-2.756	-1.83577	21	TSC3	2	Protein that stimulates the activity of serine palmitoyltransferase; involved in sphingolipid biosynthesis; Lcb1p and Lcb2p are the two components of serine palmitoyltransferase
4	15	1	YKL047W	111.215	111.488	109.991	36.3294	39.3631	48.623	0.13261	0.14813	0.11784	0.573734	0.294329	0.541799	3.1954	0.434537	0.0894496	-2.29747	-0.68608	-1.55548	-0.279405	-0.0319351	-2.76087	-3.10595	21	ANR2	1	Putative protein of unknown function; may have a role in lipid metabolism, based on localization to lipid droplets; predicted to be palmitoylated
4	12	2	YGR118W	110.706	113.248	110.494	34.5668	37.8801	44.6734	0.19348	0.17393	0.14673	0.518508	0.428837	0.567277	2.38204	0.0573824	-0.615663	-0.70604	0.472733	1.08715	-0.0896712	0.0487688	-2.32466	-2.9977	21	RPS23A	1	Ribosomal protein 28 (rp28) of the small (40S) ribosomal subunit; required for translational accuracy; homologous to mammalian ribosomal protein S23 and bacterial S12; RPS23A has a paralog, RPS23B, that arose from the whole genome duplication; deletion of both RPS23A and RPS23B is lethal
12	3	15	YBR221W-A	108.077	99.263	99.5097	38.9152	47.1562	61.8209	0.12698	0.1032	0.10439	-0.720391	-1.53099	-0.838734	3.90435	1.57402	0.929498	-2.65775	-2.48157	-1.23807	-0.810602	-0.118343	-2.33034	-2.97485	21	YBR221W-A	2
11	3	19	YBR191W	94.4057	84.6898	72.1599	39.6082	43.9325	54.4764	0.17432	0.15651	0.11158	-0.982923	-1.31113	-1.09568	3.31652	1.19246	-0.178465	-0.922389	-0.153161	-0.868985	-0.328203	-0.112756	-2.12406	-3.49498	21	RPL21A	1	Ribosomal 60S subunit protein L21A; homologous to mammalian ribosomal protein L21, no bacterial homolog; RPL21A has a paralog, RPL21B, that arose from the whole genome duplication
10	15	7	YBR003W	92.7154	77.0008	67.4736	40.242	48.6048	54.7586	0.165	0.12478	0.10908	-1.45738	-1.87185	-1.51896	4.02858	1.7976	0.651097	-1.80033	-1.45525	-1.39312	-0.414471	-0.0615818	-2.23098	-3.37748	21	COQ1	1	Hexaprenyl pyrophosphate synthetase; catalyzes the first step in ubiquinone (coenzyme Q) biosynthesis
6	2	3	YGL031C	102.916	91.389	92.4811	37.751	45.2313	50.1667	0.18332	0.12222	0.11967	0.643058	-0.823389	0.202032	2.38254	0.76563	-0.767692	-0.945527	-1.63536	-0.643049	-1.46645	-0.441026	-1.61691	-3.15023	21	RPL24A	1	Ribosomal 60S subunit protein L24A; not essential for translation but may be required for normal translation rate; homologous to mammalian ribosomal protein L24, no bacterial homolog; RPL24A has a paralog, RPL24B, that arose from the whole genome duplication
15	7	1	YAL020C	113.732	110.745	112.982	33.0769	33.7236	41.9071	0.17757	0.19188	0.14138	1.7494	0.556893	0.80614	3.01649	0.662873	0.0974627	-1.38018	-0.0161695	0.645336	-1.19251	-0.943264	-2.35362	-2.91903	21	ATS1	1	Protein required for modification of wobble nucleosides in tRNA; acts with Elongator complex, Kti11p, and Kti12p; has a potential role in regulatory interactions between microtubules and the cell cycle; forms a stable heterodimer with Kti11p
2	1	2	YPL102C	104.917	107.985	113.54	36.1007	40.6447	51.3004	0.17016	0.16632	0.14786	1.07751	0.083219	0.426989	3.81764	1.35039	0.422161	-1.76255	-1.52173	-0.893682	-0.994294	-0.650524	-2.46725	-3.39548	21	YPL102C	1
13	6	13	YFL010W-A	108.483	100.218	105.632	33.7664	40.9566	52.547	0.23371	0.1564	0.14871	0.10615	-0.612808	0.27702	1.09553	0.2668	-2.11655	0.302103	-0.320695	2.52143	-0.718957	0.170871	-0.828727	-3.21208	21	AUA1	1	Protein required for the negative regulation by ammonia of Gap1p; Gap1p is a general amino acid permease
1	16	2	YDL227C	109.515	111.753	104.335	34.0871	47.1005	71.6855	0.14242	0.11579	0.09315	0.968922	0.459489	0.345162	3.23781	2.5755	-0.212628	-3.53961	-2.63248	-1.07205	-0.509433	-0.62376	-0.662318	-3.45044	21	RF1	384
11	16	20	YDL083C	109.349	103.29	108.302	38.8177	45.3373	51.7472	0.1972	0.13512	0.13956	0.638396	0.110265	0.734766	2.95174	1.54973	-0.665689	-0.324196	-1.1139	1.6904	-0.528131	0.09637	-1.40201	-3.61743	21	RPS16B	1	Protein component of the small (40S) ribosomal subunit; homologous to mammalian ribosomal protein S16 and bacterial S9; RPS16B has a paralog, RPS16A, that arose from the whole genome duplication
11	2	2	YBR126C	106.822	102.033	104.719	39.3521	45.5435	54.5115	0.18267	0.13805	0.1397	0.364207	0.0142425	0.553309	3.19835	1.60216	-0.172185	-0.70408	-0.982296	1.70321	-0.349964	0.189103	-1.59619	-3.37054	21	TPS1	1	Synthase subunit of trehalose-6-P synthase/phosphatase complex; synthesizes the storage carbohydrate trehalose, which is critically important for survival of long-term desiccation; also found in a monomeric form; expression is induced by the stress response and repressed by the Ras-cAMP pathway; protein abundance increases in response to DNA replication stress and in response to prolonged exposur…
3	2	4	YHR034C	95.6735	92.3761	98.5902	36.7801	44.3658	55.2546	0.20133	0.13282	0.11509	-0.877243	-1.33381	-0.477469	4.47801	2.6304	1.28495	-1.37404	-3.24266	-3.79335	-0.456563	0.399775	-1.84761	-3.19306	21	PIH1	1	Component of the conserved R2TP complex (Rvb1-Rvb2-Tah1-Pih1); R2TP complex interacts with Hsp90 (Hsp82p and Hsc82p) to mediate assembly large protein complexes such as box C/D snoRNPs and RNA polymerase II
2	4	14	YDR093W	59.6308	49.4153	33.3095	37.453	45.4796	58.264	0.16334	0.12937	0.11951	-3.83582	-4.39257	-3.63636	4.4417	2.57998	1.66533	-1.94086	-3.18135	-3.48692	-0.556744	0.19946	-1.86172	-2.77637	21	DNF2	1	Aminophospholipid translocase (flippase); type 4 P-type ATPase; involved in phospholipid translocation, contributing to endocytosis, protein transport, and cellular polarization; localizes primarily to the plasma membrane; localizes to the shmoo tip where it has a redundant role in the cellular response to mating pheromone; DNF2 has a paralog, DNF1, that arose from the whole genome duplication
9	7	6	YOR309C	95.13	78.0413	83.5692	40.0556	49.721	54.6292	0.19827	0.12768	0.13269	-0.988205	-1.78361	-0.239484	3.83077	2.00128	0.493601	-0.569695	-1.05012	0.450957	-0.795407	0.748721	-1.82948	-3.33717	21	YOR309C	2
3	6	8	YHR081W	86.2394	72.6318	84.3339	38.3304	48.3621	57.3484	0.17472	0.14766	0.13744	-1.90079	-2.84264	-1.19949	5.19343	3.64674	1.65873	-2.06975	-2.57611	-1.74895	-0.941852	0.701297	-1.54669	-3.5347	21	LRP1	1	Nuclear exosome-associated nucleic acid binding protein; involved in RNA processing, surveillance, degradation, tethering, and export; forms a stable heterodimer with Rrp6p and regulates its exonucleolytic activity; rapidly degraded by the proteasome in the absence of Rrp6p; homolog of mammalian nuclear matrix protein C1D involved in regulation of DNA repair and recombination
6	4	2	YBL016W	92.6678	79.645	81.3584	40.1267	50.3416	56.4275	0.15463	0.11379	0.12946	-0.468867	-1.72085	-0.361292	3.47885	2.06527	0.350026	-1.69562	-2.014	0.252463	-1.25198	0.107575	-1.41358	-3.12882	21	FUS3	1	Mitogen-activated serine/threonine protein kinase involved in mating; phosphoactivated by Ste7p; substrates include Ste12p, Far1p, Bni1p, Sst2p; inhibits invasive growth during mating by phosphorylating Tec1p, promoting its; inhibits recruitment of Ste5p, Cdc42p-mediated asymmetry and mating morphogenesis
6	8	2	YBL051C	75.7275	56.1472	53.0895	46.9754	61.5032	73.9117	0.15445	0.12775	0.09694	-2.30681	-3.51651	-1.79299	6.63921	4.90383	3.47137	-1.70033	-1.38698	-2.72221	-1.20971	0.513813	-1.73538	-3.16785	21	PIN4	1	Protein involved in G2/M phase progression and response to DNA damage; interacts with Rad53p; contains an RNA recognition motif, a nuclear localization signal, and several SQ/TQ cluster domains; hyperphosphorylated in response to DNA damage
5	6	7	YGL231C	80.3518	63.9644	71.0222	41.8408	51.1801	56.1083	0.15856	0.13478	0.12595	-1.85185	-2.9837	-1.25746	3.75743	2.36266	0.87557	-1.11455	-0.841487	-0.247432	-1.13185	0.594389	-1.39477	-2.88186	21	EMC4	1	Member of conserved ER transmembrane complex; required for efficient folding of proteins in the ER; null mutant displays induction of the unfolded protein response; homologous to worm ZK616.6/EMC-4, fly CG11137, human TMM85
16	2	13	YOL028C	105.739	99.2497	110.995	28.365	34.7989	37.4869	0.21955	0.1623	0.1584	0.359166	-0.402497	0.670975	1.73653	0.978296	-0.7004	-0.967358	-0.976233	0.967775	-0.761663	0.311809	-0.758232	-2.43693	21	YAP7	1	Putative basic leucine zipper (bZIP) transcription factor; YAP7 has a paralog, YAP5, that arose from the whole genome duplication
3	15	15	YGR148C	106.392	110.787	113.845	31.474	37.8286	46.0516	0.2519	0.21105	0.17698	0.285713	0.073094	0.29512	2.0295	0.967888	-0.358023	-0.0518974	0.271063	1.86786	-0.212619	0.00940679	-1.06161	-2.38752	21	RPL24B	1	Ribosomal 60S subunit protein L24B; not essential for translation but may be required for normal translation rate; homologous to mammalian ribosomal protein L24, no bacterial homolog; RPL24B has a paralog, RPL24A, that arose from the whole genome duplication
4	2	2	YKL184W	80.002	66.723	48.9443	37.0568	47.0889	55.4085	0.13864	0.10165	0.08467	-2.81276	-3.12656	-2.54994	3.53108	2.39933	1.30081	-2.13982	-2.77374	-4.58961	-0.313803	0.262815	-1.13176	-2.23028	21	SPE1	1	Ornithine decarboxylase; catalyzes the first step in polyamine biosynthesis; degraded in a proteasome-dependent manner in the presence of excess polyamines; deletion decreases lifespan, and increases necrotic cell death and ROS generation
3	1	17	YER007C-A	105.69	106.636	117.082	29.153	32.8314	39.8763	0.26588	0.21547	0.18181	0.20949	-0.244057	0.459077	0.958447	-0.302963	-1.46045	0.313607	0.469589	2.30967	-0.453547	0.249587	-1.26141	-2.4189	21	TMA20	1	Protein of unknown function that associates with ribosomes; has a putative RNA binding domain; interacts with Tma22p; null mutant exhibits translation defects; has homology to human oncogene MCT-1; protein abundance increases in response to DNA replication stress
10	15	24	YIL110W	120.226	111.687	121.929	37.6039	49.6694	53.345	0.1889	0.12766	0.12428	1.5274	0.778803	1.23896	2.81121	2.06834	0.398735	-1.17547	-1.3259	-0.00274416	-0.748598	-0.288442	-0.742877	-2.41248	21	HPM1	1	AdoMet-dependent methyltransferase; involved in a novel 3-methylhistidine modification of ribosomal protein Rpl3p; seven beta-strand MTase family member; null mutant exhibits a weak vacuolar protein sorting defect and caspofungin resistance
7	3	1	YNL162W	107.772	109.383	99.6401	40.9863	54.2614	60.7094	0.15686	0.11622	0.11022	0.709362	0.24268	0.252829	3.92668	3.07727	1.52342	-1.39561	-1.71958	-1.64696	-0.466682	-0.456533	-0.849408	-2.40325	21	RPL42A	2	Ribosomal 60S subunit protein L42A; homologous to mammalian ribosomal protein L36A, no bacterial homolog; RPL42A has a paralog, RPL42B, that arose from the whole genome duplication
14	12	1	YDL227C	115.264	122.803	114.57	29.8527	32.9508	37.8721	0.17988	0.1507	0.13447	1.09188	0.970987	0.630908	2.498	1.50704	0.469024	-2.38127	-2.39129	-2.41578	-0.120897	-0.460976	-0.990961	-2.02898	21	RF2	384
10	14	1	YKR041W	119.258	119.907	119.126	35.4851	45.1724	48.6106	0.17533	0.12349	0.12451	1.42232	1.40702	1.09703	1.83347	0.924673	-0.446478	-1.53026	-1.51319	0.0182944	-0.0153044	-0.325289	-0.908793	-2.27994	21	YKR041W	1
12	9	1	YGL041C-B	124.714	127.445	132.064	29.8559	34.8158	43.1836	0.23154	0.19627	0.13654	1.08463	0.622668	0.809986	-0.27609	-1.56434	-2.39772	0.0759507	1.69869	1.70275	-0.461957	-0.274639	-1.28825	-2.12163	21	YGL041C-B	2
4	8	1	YOR192C	117.288	120.078	121.419	33.104	38.1907	46.2528	0.14008	0.13524	0.13115	1.23262	0.950746	1.12059	1.70705	0.136368	-0.333705	-2.10217	-1.26504	-0.337989	-0.281874	-0.112031	-1.57069	-2.04076	21	THI72	1	Transporter of thiamine or related compound; contributes to uptake of 5-aminoimidazole-4-carboxamide-1-beta-D-ribofuranoside (acadesine); shares sequence similarity with Thi7p
4	3	2	YKL075C	109.211	97.2997	120.613	32.2939	38.1261	42.3246	0.18276	0.13077	0.13652	0.356263	-0.789934	1.07981	1.3332	0.119936	-1.03499	-0.986313	-1.46581	0.153216	-1.1462	0.723544	-1.21326	-2.36818	21	YKL075C	1
9	15	22	YDR024W	100.838	79.393	94.8035	37.1847	47.6726	54.3728	0.18698	0.14163	0.13629	-0.368962	-1.68031	0.329484	2.50597	1.48034	0.447824	-0.86487	-0.423551	0.780257	-1.31135	0.698446	-1.02563	-2.05814	21	FYV1	1	Dubious open reading frame; unlikely to encode a functional protein, based on available experimental and comparative sequence data; not conserved in closely related Saccharomyces species; mutation decreases survival upon exposure to K1 killer toxin
14	7	1	YDL227C	114.397	111.957	117.621	29.6163	30.0734	36.6523	0.19111	0.15829	0.14567	0.997868	0.142147	0.785437	2.38892	0.775271	0.25126	-2.08766	-2.05038	-1.39129	-0.855721	-0.212431	-1.61365	-2.13766	21	RF2	384
2	4	13	YDR403W	69.2421	55.7292	36.6889	37.3783	47.0643	62.2234	0.18117	0.12542	0.11613	-2.79305	-3.91007	-3.46521	4.40721	2.983	2.37217	-1.4747	-3.35876	-3.79609	-1.11702	-0.672162	-1.42421	-2.03504	21	DIT1	1	Sporulation-specific enzyme required for spore wall maturation; involved in the production of a soluble LL-dityrosine-containing precursor of the spore wall; transcripts accumulate at the time of prospore enclosure
4	9	1	YLR218C	112.048	97.2765	114.755	35.861	42.5046	52.8326	0.1429	0.13728	0.12063	0.664074	-0.791706	0.783118	2.97925	1.23346	0.840951	-2.02844	-1.17341	-1.30028	-1.45578	0.119044	-1.74579	-2.1383	21	COA4	1	Twin Cx(9)C protein involved in cytochrome c oxidase organization; organization includes assembly or stability; localizes to the mitochondrial intermembrane space via the Mia40p-Erv1p system; interacts genetically with CYC1 and with cytochrome c oxidase assembly factors
8	1	9	YOL100W	93.15	68.3231	70.9575	42.0776	52.9579	66.191	0.17247	0.14568	0.12799	-0.923534	-2.42699	-1.13639	4.63912	2.38448	2.37656	-1.14214	-0.0494068	0.567127	-1.50345	-0.212859	-2.25463	-2.26256	21	PKH2	1	Serine/threonine protein kinase; involved in sphingolipid-mediated signaling pathway that controls endocytosis; activates Ypk1p and Ykr2p, components of signaling cascade required for maintenance of cell wall integrity; redundant with Pkh1p; PKH2 has a paralog, PKH1, that arose from the whole genome duplication
13	7	15	YEL059C-A	99.7625	100.598	0.27388	32.7776	42.8414	12.5607	0.20806	0.14752	1	-0.840035	-0.583746	-5.05893	0.639236	0.746141	-9.25509	-0.368511	-0.719542	80.3907	0.256288	-4.2189	0.106904	-9.89432	22	SOM1	2	Subunit of the mitochondrial inner membrane peptidase (IMP); IMP is required for maturation of mitochondrial proteins of the intermembrane space; Som1p facilitates cleavage of a subset of substrates; contains twin cysteine-x9-cysteine motifs
2	16	2	YDR364C	99.5494	96.3698	52.246	51.2252	57.8321	74.8084	0.11511	0.10877	0.10071	0.495135	-0.804375	-2.67731	10.7969	5.72141	4.6189	-3.20182	-4.1066	-5.20659	-1.29951	-3.17244	-5.07552	-6.17803	22	CDC40	1	Pre-mRNA splicing factor; important for catalytic step II of pre-mRNA splicing and plays a role in cell cycle progression; required for DNA synthesis during mitosis and meiosis; has WD repeats
2	5	1	YPL193W	113.098	106.507	112.787	45.0107	48.9362	53.8242	0.14655	0.13698	0.1477	1.9651	-0.0297062	0.388842	7.92921	3.45905	0.872714	-2.37983	-2.83954	-0.908318	-1.99481	-1.57626	-4.47015	-7.0565	22	RSA1	1	Protein involved in the assembly of 60S ribosomal subunits; functionally interacts with Dbp6p; functions in a late nucleoplasmic step of the assembly
12	3	9	YBR196C-A	81.9787	63.4046	0	59.3686	70.2375	106.45	0.1131	0.10087	0	-3.55195	-4.27124	-5.87849	13.3427	7.44393	8.89679	-3.02064	-2.58622	-10.7868	-0.719288	-2.32654	-5.89873	-4.44587	22	YBR196C-A	2
2	16	1	YEL054C	130.039	132.314	126.236	37.7456	42.0155	44.6264	0.15651	0.13608	0.14026	3.80305	1.94245	1.06997	4.57669	1.69899	-0.769312	-2.11943	-2.87997	-1.58887	-1.8606	-2.73308	-2.87769	-5.346	22	RPL12A	1	Ribosomal 60S subunit protein L12A; rpl12a rpl12b double mutant exhibits slow growth and slow translation; homologous to mammalian ribosomal protein L12 and bacterial L11; RPL12A has a paralog, RPL12B, that arose from the whole genome duplication
6	1	7	YPL062W	99.5614	89.2693	74.0328	45.5115	47.571	61.8524	0.10889	0.15158	0.11677	0.279055	-0.985371	-0.732303	5.96366	1.36065	1.3185	-2.89148	-0.316652	-0.908318	-1.26443	-1.01136	-4.60301	-4.64516	22	YPL062W	1
2	12	1	YEL024W	112.633	116.709	111.477	39.2244	41.7696	49.2096	0.14282	0.15363	0.15907	1.91466	0.749887	0.3225	5.25911	1.63646	0.0488934	-2.47735	-2.0917	0.13172	-1.16477	-1.59216	-3.62265	-5.21021	22	RIP1	1	Ubiquinol-cytochrome-c reductase; a Rieske iron-sulfur protein of the mitochondrial cytochrome bc1 complex; transfers electrons from ubiquinol to cytochrome c1 during respiration; during import, Rip1p is first imported into the mitochondrial matrix where it is processed, acquires its Fe-S cluster, and is folded, then is translocated into the inner membrane by the action of a homo-oligomer of Bcs1…
13	4	11	YDR179W-A	76.1693	84.7723	121.379	34.4988	47.3275	52.3401	0.17834	0.1376	0.15401	-3.39976	-1.79312	1.07457	1.4335	1.88702	-2.15349	-1.14553	-1.1651	3.00623	1.60664	4.47433	0.453521	-3.58699	23	YDR179W-A	2
9	5	12	YLR146C	52.6349	62.3734	88.4273	37.2371	45.6071	51.1343	0.18627	0.15921	0.12064	-5.59869	-2.98093	0.0065589	2.53015	0.955042	-0.130318	-0.883433	0.366059	-0.651281	2.61777	5.60525	-1.5751	-2.66046	23	SPE4	1	Spermine synthase; required for the biosynthesis of spermine and also involved in biosynthesis of pantothenic acid
13	10	3	YHL001W	52.8599	58.722	90.7851	36.8391	46.8358	61.2557	0.17245	0.14577	0.13118	-5.92871	-3.78385	-0.474911	2.5134	1.76198	-0.561844	-1.29953	-0.798144	0.917923	2.14486	5.4538	-0.75142	-3.07524	23	RPL14B	1	Ribosomal 60S subunit protein L14B; homologous to mammalian ribosomal protein L14, no bacterial homolog; RPL14B has a paralog, RPL14A, that arose from the whole genome duplication; protein abundance increases in response to DNA replication stress
13	4	9	YDR147W	56.192	88.4736	72.6534	39.5759	48.8988	69.7707	0.15978	0.14472	0.11618	-5.5672	-1.51028	-1.39321	3.77634	2.28664	0.958305	-1.63078	-0.845305	-0.454159	4.05692	4.17399	-1.4897	-2.81804	23	EKI1	2	Ethanolamine kinase; primarily responsible for phosphatidylethanolamine synthesis via the CDP-ethanolamine pathway; exhibits some choline kinase activity, thus contributing to phosphatidylcholine synthesis via the CDP-choline pathway; EKI1 has a paralog, CKI1, that arose from the whole genome duplication
11	14	8	YDL061C	72.6688	93.1572	98.5747	40.8659	47.4685	58.5055	0.19446	0.15478	0.1254	-3.34126	-0.664062	0.242124	3.89693	2.09172	0.540839	-0.395832	-0.230864	0.395159	2.6772	3.58338	-1.8052	-3.35609	23	RPS29B	1	Protein component of the small (40S) ribosomal subunit; homologous to mammalian ribosomal protein S29 and bacterial S14; RPS29B has a paralog, RPS29A, that arose from the whole genome duplication
4	11	11	YKL016C	49.3345	60.9117	65.3382	40.5114	50.5626	61.2422	0.15535	0.14454	0.13026	-6.14003	-3.57066	-1.71966	5.12522	3.28274	2.34228	-1.70294	-0.847326	-0.4194	2.56937	4.42037	-1.84248	-2.78294	23	ATP7	1	Subunit d of the stator stalk of mitochondrial F1F0 ATP synthase; F1F0 ATP synthase is a large, evolutionarily conserved enzyme complex required for ATP synthesis
16	6	22	YOR321W	61.9979	88.7608	82.4119	32.1151	34.0935	44.7431	0.1821	0.17427	0.1456	-4.38654	-1.20404	-0.776642	3.467	0.798912	0.595003	-1.94648	-0.438597	-0.203068	3.1825	3.6099	-2.66809	-2.872	23	PMT3	1	Protein O-mannosyltransferase; transfers mannose residues from dolichyl phosphate-D-mannose to protein serine/threonine residues; acts in a complex with Pmt5p, can instead interact with Pmt1p in some conditions; antifungal drug target; PMT3 has a paralog, PMT2, that arose from the whole genome duplication
3	2	20	YHR047C	67.7876	101.405	109.037	33.9405	36.0462	50.2307	0.15182	0.18193	0.15109	-3.90272	-0.643847	0.0516026	3.16767	0.514612	0.388048	-2.66847	-1.03687	-0.500352	3.25887	3.95432	-2.65306	-2.77962	23	AAP1	1	Arginine/alanine amino peptidase; overproduction stimulates glycogen accumulation; AAP1 has a paralog, APE2, that arose from the whole genome duplication
13	11	7	YGR174W-A	59.6729	83.9894	72.0601	36.097	39.3676	64.5758	0.19507	0.16899	0.12805	-5.18954	-1.85296	-1.42325	2.17097	-0.137315	0.0308838	-0.708132	0.244788	0.631615	3.33659	3.76629	-2.30828	-2.14009	23	YGR174W-A	2
11	7	14	YLR439W	57.8051	74.4493	75.2656	38.1321	41.5694	57.6757	0.17546	0.18658	0.12887	-4.9539	-2.09369	-0.938387	2.63537	0.591476	0.392695	-0.892584	1.19744	0.712568	2.86021	4.01551	-2.04389	-2.24267	23	MRPL4	1	Mitochondrial ribosomal protein of the large subunit; homolog of prokaryotic L29 ribosomal protein; located at the ribosomal tunnel exit
11	10	10	YDL032W	47.0894	63.8269	50.8429	41.4979	48.4928	65.6827	0.1541	0.12452	0.08614	-6.11649	-2.90544	-2.1753	4.18853	2.35222	1.82214	-1.45104	-1.59	-3.19604	3.21105	3.94119	-1.83632	-2.36639	23	YDL032W	1
6	7	10	YDR536W	56.199	110.237	67.7245	36.7736	38.2702	52.9254	0.15342	0.19116	0.12494	-4.42554	0.616933	-1.05179	1.93152	-1.00466	-0.275188	-1.72726	1.46109	-0.160991	5.04248	3.37375	-2.93618	-2.2067	23	STL1	1	Glycerol proton symporter of the plasma membrane; subject to glucose-induced inactivation, strongly but transiently induced when cells are subjected to osmotic shock
6	7	12	YDR538W	58.1201	105.931	82.5615	36.6364	38.8618	54.07	0.18314	0.15933	0.12996	-4.21712	0.287872	-0.300359	1.86824	-0.854213	-0.0708581	-0.950233	0.0314407	0.298199	4.50499	3.91676	-2.72245	-1.93909	23	PAD1	1	Phenylacrylic acid decarboxylase; confers resistance to cinnamic acid, decarboxylates aromatic carboxylic acids to the corresponding vinyl derivatives; also has mRNA binding activity; homolog of E. coli UbiX
10	8	19	YJL175W	65.4511	94.667	91.5742	37.5744	41.0002	47.9048	0.18964	0.17263	0.1453	-4.41542	-0.521821	-0.298361	2.7976	-0.136382	-0.572466	-1.15612	0.69394	1.92	3.8936	4.11706	-2.93398	-3.37007	23	YJL175W	1
13	8	6	YJR060W	56.0544	84.8895	64.7895	41.3166	46.1587	67.4813	0.16516	0.16094	0.13606	-5.58213	-1.78417	-1.79148	4.57959	1.58978	0.549588	-1.49012	-0.11678	1.36431	3.79796	3.79065	-2.98982	-4.03001	23	CBF1	2	Basic helix-loop-helix (bHLH) protein; forms homodimer to bind E-box consensus sequence CACGTG present at MET gene promoters and centromere DNA element I (CDEI); affects nucleosome positioning at this motif; associates with other transcription factors such as Met4p and Isw1p to mediate transcriptional activation or repression; associates with kinetochore proteins, required for chromosome segregat…
9	10	11	YDL136W	58.2553	98.4903	80.7407	41.2135	44.2214	57.2543	0.19298	0.1661	0.12943	-4.98891	-0.220929	-0.382738	4.36505	0.602647	0.962252	-0.708001	0.675525	0.152758	4.76798	4.60617	-3.76241	-3.4028	23	RPL35B	1	Ribosomal 60S subunit protein L35B; homologous to mammalian ribosomal protein L35 and bacterial L29; RPL35B has a paralog, RPL35A, that arose from the whole genome duplication
6	7	18	YDR541C	56.9182	96.9682	100.484	37.6206	39.669	53.1494	0.15992	0.16919	0.15632	-4.34751	-0.397032	0.607365	2.32236	-0.648938	-0.235206	-1.55732	0.474305	2.7094	3.95048	4.95488	-2.9713	-2.55756	23	YDR541C	1
10	9	2	YBR069C	43.2385	47.2843	63.5776	54.45	58.8523	71.9363	0.15661	0.13855	0.1123	-6.82537	-4.14274	-1.71627	10.5849	4.40369	3.71773	-2.01969	-0.836771	-1.09858	2.68263	5.1091	-6.18118	-6.86715	23	TAT1	1	Amino acid transporter for valine, leucine, isoleucine, and tyrosine; low-affinity tryptophan and histidine transporter; overexpression confers FK506 and FTY720 resistance; protein abundance increases in response to DNA replication stress
16	2	20	YOR290C	42.8842	35.2177	71.2773	42.4476	49.8958	49.1271	0.15753	0.12271	0.15004	-6.46028	-5.29573	-1.34056	8.23502	4.81769	1.37766	-2.58886	-2.75443	0.203068	1.16456	5.11972	-3.41733	-6.85736	23	SNF2	1	Catalytic subunit of the SWI/SNF chromatin remodeling complex; involved in transcriptional regulation; contains DNA-stimulated ATPase activity; functions interdependently in transcriptional activation with Snf5p and Snf6p
8	9	11	YHL025W	45.9814	38.4654	50.2019	45.8681	54.1088	54.6664	0.17382	0.13881	0.13884	-6.04109	-4.70867	-2.18758	6.38827	2.67718	0.319138	-1.10684	-0.357974	1.5596	1.33241	3.8535	-3.71109	-6.06913	23	SNF6	1	Subunit of the SWI/SNF chromatin remodeling complex; involved in transcriptional regulation; functions interdependently in transcriptional activation with Snf2p and Snf5p; relocates to the cytosol under hypoxic conditions
7	5	14	YDR295C	42.6569	44.6519	45.684	50.7333	56.6486	62.9266	0.13443	0.11755	0.11504	-6.35533	-4.70398	-2.47983	8.42446	3.68438	1.91925	-1.98204	-1.65984	-1.20606	1.65135	3.8755	-4.74008	-6.50521	23	HDA2	1	Subunit of the HDA1 histone deacetylase complex; possibly tetrameric trichostatin A-sensitive class II histone deacetylase complex contains Hda1p homodimer and an Hda2p-Hda3p heterodimer; involved in telomere maintenance; relocalizes to the cytosol in response to hypoxia
11	7	11	YML036W	47.1317	52.9957	60.3002	46.3474	53.0787	62.1599	0.2236	0.14844	0.12932	-6.1119	-3.73314	-1.69632	6.42635	3.51848	1.19323	0.366027	-0.515627	0.75373	2.37876	4.41558	-2.90788	-5.23312	23	CGI121	1	Component of the EKC/KEOPS complex; EKC/KEOPS complex is required for t6A tRNA modification and telomeric TG1-3 recombination; may have role in transcription; Cgi121p is dispensable for tRNA modification; other complex members are Bud32p, Kae1p, Pcc1p, and Gon7p
7	12	12	YFR001W	52.8779	66.4672	74.6863	48.8582	57.7677	64.5891	0.17989	0.139	0.12285	-5.24641	-3.03689	-1.01098	7.55922	3.96898	2.21605	-0.793495	-0.696411	-0.491663	2.20952	4.23543	-3.59024	-5.34317	23	LOC1	1	Nuclear protein involved in asymmetric localization of ASH1 mRNA; binds double-stranded RNA in vitro; constituent of 66S pre-ribosomal particles; required at post-transcriptional step for efficient retrotransposition; absence results in decreased Ty1 Gag:GFP protein levels; relocalizes from nucleus to cytoplasm upon DNA replication stress
13	10	5	YHL004W	45.1389	38.4137	50.514	45.451	51.3821	74.1617	0.1786	0.1484	0.12365	-6.7664	-5.33579	-2.51448	6.48743	2.91818	1.74221	-1.13874	-0.680017	0.229138	1.43061	4.25193	-3.56926	-4.74523	23	MRP4	1	Mitochondrial ribosomal protein of the small subunit
11	4	9	YDR450W	59.0591	58.0785	79.3838	45.1808	50.5344	58.5067	0.16495	0.14462	0.11699	-4.81785	-3.34472	-0.729816	5.88804	2.87141	0.541048	-1.16737	-0.687203	-0.374121	1.47313	4.08803	-3.01662	-5.34699	23	RPS18A	1	Protein component of the small (40S) ribosomal subunit; homologous to mammalian ribosomal protein S18 and bacterial S13; RPS18A has a paralog, RPS18B, that arose from the whole genome duplication; protein increases in abundance and relocalizes from cytoplasm to nuclear foci upon DNA replication stress
4	11	3	YKL009W	51.1256	62.6415	93.9076	45.5575	52.8657	59.4394	0.18721	0.12838	0.1239	-5.9457	-3.43847	-0.272739	7.45377	3.86846	2.02044	-0.869968	-1.57316	-1.00116	2.50723	5.67296	-3.58531	-5.43333	23	MRT4	1	Protein involved in mRNA turnover and ribosome assembly; required at post-transcriptional step for efficient retrotransposition; localizes to the nucleolus
7	8	8	YFL023W	56.5848	75.3794	93.5752	47.7847	54.4699	56.0818	0.18023	0.16403	0.16546	-4.84422	-2.35583	-0.0543309	7.06384	3.13031	0.697291	-0.784606	0.427818	3.40596	2.48839	4.78989	-3.93353	-6.36655	23	BUD27	1	Unconventional prefoldin protein involved in translation initiation; required for correct assembly of RNAP I, II, and III in an Rpb5p-dependent manner; shuttles between nucleus and cytoplasm; mutants have inappropriate expression of nutrient sensitive genes due to translational derepression of Gcn4p transcription factor; diploid mutants show random budding; ortholog of human URI/RMP
8	1	3	YOL096C	72.3572	91.7481	104.402	44.9118	49.6362	60.4273	0.12244	0.12064	0.10045	-3.17945	-0.636886	0.557436	5.94701	1.53972	1.3476	-2.45016	-1.17408	-1.95201	2.54256	3.73689	-4.40728	-4.5994	23	COQ3	1	O-methyltransferase; catalyzes two different O-methylation steps in ubiquinone (Coenzyme Q) biosynthesis; component of a mitochondrial ubiquinone-synthesizing complex; phosphoprotein
8	10	16	YJL121C	42.4192	56.3095	50.5596	46.0394	52.8627	60.1288	0.20778	0.15149	0.13875	-6.42756	-3.34506	-2.16946	6.46734	2.3603	1.29431	-0.218963	0.211551	1.55137	3.08251	4.2581	-4.10704	-5.17303	23	RPE1	1	D-ribulose-5-phosphate 3-epimerase; catalyzes a reaction in the non-oxidative part of the pentose-phosphate pathway; mutants are sensitive to oxidative stress
8	3	4	YOR096W	55.5987	74.2054	76.7211	44.2988	51.3347	57.676	0.20311	0.16062	0.11717	-4.99766	-1.97748	-0.844493	5.66413	1.97169	0.856425	-0.341059	0.621627	-0.422601	3.02018	4.15316	-3.69244	-4.80771	23	RPS7A	1	Protein component of the small (40S) ribosomal subunit; interacts with Kti11p; deletion causes hypersensitivity to zymocin; homologous to mammalian ribosomal protein S7, no bacterial homolog; RPS7A has a paralog, RPS7B, that arose from the whole genome duplication
5	4	9	YGL220W	46.4308	80.3198	41.9	46.587	49.5867	59.7566	0.14955	0.15145	0.13554	-5.5321	-1.73384	-2.73238	5.94756	1.95741	1.52688	-1.35012	-0.09275	0.629785	3.79826	2.79972	-3.99015	-4.42068	23	FRA2	1	Protein involved in negative regulation of iron regulon transcription; forms an iron independent complex with Fra2p, Grx3p, and Grx4p; null mutant fails to repress iron regulon and is sensitive to nickel
6	6	15	YGL072C	60.176	97.6594	71.3128	42.814	45.4119	56.8795	0.1825	0.1587	0.11809	-3.99406	-0.344216	-0.870056	4.71889	0.81156	0.430713	-0.966966	0.00314407	-0.787575	3.64985	3.12401	-3.90733	-4.28818	23	YGL072C	1
8	12	7	YJR105W	67.8929	91.0146	82.6172	42.0589	47.8463	50.3748	0.19182	0.14951	0.14316	-3.6638	-0.692941	-0.545877	4.6305	1.08453	-0.447001	-0.636234	0.122619	1.95476	2.97085	3.11792	-3.54596	-5.0775	23	ADO1	1	Adenosine kinase; required for the utilization of S-adenosylmethionine (AdoMet); may be involved in recycling adenosine produced through the methyl cycle
8	10	14	YJL120W	69.4812	87.854	90.5794	42.1062	48.1469	53.2089	0.2047	0.15477	0.14543	-3.49148	-0.93447	-0.142624	4.65234	1.16097	0.058955	-0.299489	0.358873	2.1624	2.55701	3.34886	-3.49137	-4.59338	23	YJL120W	1
13	8	18	YJR114W	63.5471	84.8869	79.1373	39.5481	43.3022	63.1657	0.19286	0.1747	0.13296	-4.76921	-1.78437	-1.06482	3.76348	0.863322	-0.22085	-0.765912	0.501254	1.08074	2.98484	3.70439	-2.90016	-3.98433	23	YJR114W	1
8	6	14	YPR074C	62.4724	88.1277	83.1627	41.8064	48.0664	52.8361	0.1973	0.14401	0.13993	-4.25189	-0.913555	-0.518252	4.51399	1.14051	-0.00759889	-0.49296	-0.124415	1.6593	3.33834	3.73364	-3.37348	-4.52159	23	TKL1	1	Transketolase; catalyzes conversion of xylulose-5-phosphate and ribose-5-phosphate to sedoheptulose-7-phosphate and glyceraldehyde-3-phosphate in the pentose phosphate pathway; needed for synthesis of aromatic amino acids; TKL1 has a paralog, TKL2, that arose from the whole genome duplication
8	9	21	YHR064C	50.445	65.5177	54.3878	44.4047	52.8897	60.8047	0.17425	0.12514	0.11308	-5.55681	-2.64137	-1.97558	5.71297	2.36715	1.41498	-1.0956	-0.971966	-0.796722	2.91543	3.58122	-3.34582	-4.29799	23	SSZ1	1	Hsp70 protein that interacts with Zuo1p (a DnaJ homolog); interacts with Zuo1p to form a ribosome-associated complex that binds the ribosome via the Zuo1p subunit; also involved in pleiotropic drug resistance via sequential activation of PDR1 and PDR5; binds ATP
5	13	5	YJL129C	43.6367	72.5592	94.6745	41.9454	46.6068	52.0372	0.15249	0.13626	0.12374	-5.83524	-2.3269	-0.0595667	3.80567	1.19958	0.148783	-1.27325	-0.775013	-0.449585	3.50834	5.77567	-2.60608	-3.65688	23	TRK1	1	Component of the Trk1p-Trk2p potassium transport system; 180 kDa high affinity potassium transporter; phosphorylated in vivo and interacts physically with the phosphatase Ppz1p, suggesting Trk1p acitivy is regulated by phosphorylation; TRK1 has a paralog, TRK2, that arose from the whole genome duplication
15	9	12	YLR061W	41.4466	71.8958	70.5441	42.9712	48.8662	57.8243	0.15614	0.14305	0.11536	-6.09315	-2.4119	-1.34318	7.58222	4.51387	2.93907	-1.94047	-2.20938	-1.73477	3.68126	4.74997	-3.06836	-4.64315	23	RPL22A	1	Ribosomal 60S subunit protein L22A; required for the oxidative stress response in yeast; homologous to mammalian ribosomal protein L22, no bacterial homolog; RPL22A has a paralog, RPL22B, that arose from the whole genome duplication
4	14	5	YOR241W	56.7372	85.5103	85.5213	44.5772	52.3378	59.9879	0.16233	0.13689	0.12678	-5.33687	-1.69086	-0.697466	7.00139	3.73419	2.11836	-1.52045	-1.19093	-0.737722	3.64601	4.6394	-3.26719	-4.88303	23	MET7	1	Folylpolyglutamate synthetase; catalyzes extension of the glutamate chains of the folate coenzymes, required for methionine synthesis and for maintenance of mitochondrial DNA; protein abundance increases in response to DNA replication stress
9	8	10	YCR024C	43.4542	58.7548	57.9286	44.3169	52.1565	61.0849	0.16549	0.14767	0.14016	-6.59476	-3.25745	-1.53808	5.79716	2.62067	1.6461	-1.42672	-0.152263	1.13425	3.3373	5.05668	-3.17649	-4.15106	23	SLM5	1	Mitochondrial asparaginyl-tRNA synthetase
6	6	13	YGL071W	47.3366	80.8977	83.9344	42.5416	45.1461	57.4722	0.15411	0.15025	0.13158	-5.38707	-1.62512	-0.230826	4.5932	0.743983	0.536523	-1.70922	-0.37639	0.446384	3.76195	5.15624	-3.84921	-4.05667	23	AFT1	1	Transcription factor involved in iron utilization and homeostasis; binds consensus site PyPuCACCCPu and activates transcription in response to changes in iron availability; in iron-replete conditions localization is regulated by Grx3p, Grx4p, and Fra2p, and promoter binding is negatively regulated via Grx3p-Grx4p binding; AFT1 has a paralog, AFT2, that arose from the whole genome duplication; rel…
11	9	8	YNR052C	59.1358	75.5235	83.4988	42.4844	49.4812	57.151	0.17798	0.14456	0.12676	-4.80953	-2.0116	-0.521406	4.64377	2.60357	0.299019	-0.826699	-0.689898	0.519562	2.79793	4.28812	-2.0402	-4.34475	23	POP2	2	RNase of the DEDD superfamily; subunit of the Ccr4-Not complex that mediates 3' to 5' mRNA deadenylation
4	9	21	YKL006W	68.6313	90.9634	95.6522	39.96	46.4375	49.5253	0.1764	0.14859	0.14563	-4.04642	-1.27415	-0.184379	4.87075	2.23367	0.250518	-1.15259	-0.665419	0.986527	2.77227	3.86204	-2.63708	-4.62023	23	RPL14A	1	Ribosomal 60S subunit protein L14A; N-terminally acetylated; homologous to mammalian ribosomal protein L14, no bacterial homolog; RPL14A has a paralog, RPL14B, that arose from the whole genome duplication
11	4	8	YBR147W	64.0796	77.7322	79.0087	43.1453	49.0164	58.2785	0.13858	0.13622	0.10983	-4.27314	-1.84281	-0.748815	4.94874	2.48538	0.500307	-1.8568	-1.06449	-1.02906	2.43033	3.52433	-2.46336	-4.44843	23	RTC2	1	Putative vacuolar membrane transporter for cationic amino acids; likely contributes to amino acid homeostasis by exporting cationic amino acids from the vacuole; positive regulation by Lys14p suggests that lysine may be the primary substrate; member of the PQ-loop family, with seven transmembrane domains; similar to mammalian PQLC2 vacuolar transporter; RTC2 has a paralog, YPQ1, that arose from t…
11	13	7	YJR055W	76.387	97.8932	106.063	40.4821	44.661	52.8614	0.18523	0.15588	0.13032	-2.93785	-0.302143	0.621358	3.71978	1.37773	-0.46678	-0.637149	-0.181458	0.845202	2.63571	3.55921	-2.34205	-4.18656	23	HIT1	2	Protein involved in C/D snoRNP assembly; regulates abundance of Rsa1p; required for growth at high temperature; similar to human ZNHIT3
10	10	23	YKL204W	70.6877	73.9038	105.693	41.2815	46.347	54.3946	0.15919	0.1384	0.12471	-3.84728	-2.10852	0.4167	4.50823	1.2234	0.586123	-1.95223	-0.843508	0.0365888	1.73876	4.26398	-3.28483	-3.92211	23	EAP1	1	eIF4E-associated protein, competes with eIF4G for binding to eIF4E; accelerates mRNA degradation by promoting decapping, facilitated by interaction with eIF4E; essential for Puf5p mediated repression; associates with Puf5p and Dhh1p; inhibits cap-dependent translation; functions independently of eIF4E to maintain genetic stability; plays a role in cell growth, implicated in the TOR signaling casc…
7	1	5	YNL175C	70.6827	97.182	112.542	40.5976	42.7452	52.0419	0.15148	0.14001	0.1157	-3.31468	-0.689711	0.906279	3.74731	0.148529	-0.023933	-1.53627	-0.651046	-1.14569	2.62497	4.22096	-3.59878	-3.77125	23	NOP13	1	Nucleolar protein found in preribosomal complexes; contains an RNA recognition motif (RRM); relative distribution to the nucleolus increases upon DNA replication stress
13	5	7	YDL159W-A	67.6014	85.2073	108.499	39.5993	45.5454	65.4587	0.16983	0.14995	0.10275	-4.32934	-1.75989	0.422217	3.78711	1.4338	0.188501	-1.36803	-0.610398	-1.68263	2.56945	4.75155	-2.35331	-3.59861	23	YDL159W-A	2
11	6	6	YBR163W	56.1949	73.0705	78.4612	41.9277	46.9223	59.369	0.16772	0.15789	0.13174	-5.1286	-2.19905	-0.776541	4.3869	1.9528	0.694983	-1.09494	-0.0911779	0.975093	2.92954	4.35206	-2.43409	-3.69191	23	EXO5	1	Mitochondrial 5'-3' exonuclease and sliding exonuclease; required for mitochondrial genome maintenance; distantly related to the RecB nuclease domain of bacterial RecBCD recombinases; may be regulated by the transcription factor Ace2
11	10	21	YDR507C	50.2816	60.8074	59.6299	42.304	47.1726	62.0416	0.18674	0.16936	0.14376	-5.77015	-3.13619	-1.73027	4.56052	2.01647	1.17211	-0.59767	0.424	2.07459	2.63397	4.03988	-2.54406	-3.38842	23	GIN4	1	Protein kinase involved in bud growth and assembly of the septin ring; proposed to have kinase-dependent and kinase-independent activities; undergoes autophosphorylation; similar to Hsl1p; GIN4 has a paralog, KCC4, that arose from the whole genome duplication
7	6	5	YIR033W	60.6448	78.2099	91.215	41.9066	48.5842	53.2412	0.18348	0.16504	0.15125	-4.40374	-2.13953	-0.173866	4.35135	1.63348	0.190178	-0.699635	0.473182	2.10615	2.26421	4.22988	-2.71787	-4.16117	23	MGA2	1	ER membrane protein involved in regulation of OLE1 transcription; inactive ER form dimerizes and one subunit is then activated by ubiquitin/proteasome-dependent processing followed by nuclear targeting; MGA2 has a paralog, SPT23, that arose from the whole genome duplication
10	4	8	YIL134W	45.3111	39.833	48.182	44.1948	55.3068	61.7158	0.17674	0.13727	0.11686	-6.6005	-4.71215	-2.496	5.85259	3.50201	1.89312	-1.49339	-0.894262	-0.681467	1.88835	4.10451	-2.35058	-3.95947	23	FLX1	1	Protein required for transport of flavin adenine dinucleotide (FAD); a synthesis product of riboflavin, across the mitochondrial membrane
7	4	6	YIL008W	54.3557	65.9796	75.5737	40.9496	47.6012	54.7693	0.15663	0.12376	0.12642	-5.08607	-3.07415	-0.966036	3.90973	1.38349	0.462985	-1.40162	-1.38092	-0.165107	2.01193	4.12004	-2.52624	-3.44674	23	URM1	1	Ubiquitin-like protein involved in thiolation of cytoplasmic tRNAs; receives sulfur from the E1-like enzyme Uba4p and transfers it to tRNA; also functions as a protein tag with roles in nutrient sensing and oxidative stress response
2	6	6	YDR101C	60.29	72.5813	67.5216	39.0907	44.4224	51.9869	0.1879	0.15825	0.15367	-3.7643	-2.62226	-1.90366	5.1974	2.31112	0.544718	-1.29874	-1.88419	-0.36223	1.14204	1.86064	-2.88628	-4.65269	24	ARX1	1	Nuclear export factor for the ribosomal pre-60S subunit; shuttling factor which directly binds FG rich nucleoporins and facilities translocation through the nuclear pore complex; interacts directly with Alb1p; responsible for Tif6p recycling defects in the absence of Rei1; associated with the ribosomal export complex
10	2	3	YBR189W	69.5382	64.6749	65.48	43.4986	52.7813	53.6829	0.1483	0.12679	0.10835	-3.97199	-2.81378	-1.61993	5.53132	2.85974	0.459058	-2.23695	-1.36497	-1.45989	1.15821	2.35206	-2.67158	-5.07227	24	RPS9B	1	Protein component of the small (40S) ribosomal subunit; homologous to mammalian ribosomal protein S9 and bacterial S4; RPS9B has a paralog, RPS9A, that arose from the whole genome duplication
11	14	19	YGL105W	89.2186	97.7181	108.394	40.621	43.6844	49.4513	0.166	0.15266	0.14693	-1.54569	-0.315518	0.739431	3.78387	1.12935	-1.07556	-1.13991	-0.326085	2.36455	1.23017	2.28512	-2.65453	-4.85943	24	ARC1	1	Protein that binds tRNA and methionyl- and glutamyl-tRNA synthetases; involved in tRNA delivery, stimulating catalysis, and ensuring localization; also binds quadruplex nucleic acids; protein abundance increases in response to DNA replication stress; methionyl-tRNA synthetase is Mes1p; glutamyl-tRNA synthetase is Gus1p
2	2	3	YDR382W	80.0648	99.6115	110.87	40.9167	46.7886	52.706	0.16121	0.14397	0.1441	-1.61884	-0.556646	0.291749	6.04002	2.91286	0.673088	-1.99655	-2.52558	-1.23762	1.06219	1.91059	-3.12715	-5.36693	24	RPP2B	1	Ribosomal protein P2 beta; a component of the ribosomal stalk, which is involved in the interaction between translational elongation factors and the ribosome; free (non-ribosomal) P2 stimulates the phosphorylation of the eIF2 alpha subunit (Sui2p) by Gcn2p; regulates the accumulation of P1 (Rpp1Ap and Rpp1Bp) in the cytoplasm
3	7	23	YER061C	72.0159	75.3195	86.3145	42.0429	48.2103	60.5573	0.13849	0.1516	0.12602	-3.44397	-2.63725	-1.09918	6.90655	3.60811	2.23161	-3.01698	-2.39915	-2.79356	0.806718	2.34479	-3.29844	-4.67494	24	CEM1	1	Mitochondrial beta-keto-acyl synthase; possible role in fatty acid synthesis; required for mitochondrial respiration
2	13	22	YBR268W	71.1796	88.8578	98.8282	39.9269	44.4071	52.6659	0.16637	0.18137	0.17493	-2.58284	-1.37843	-0.318108	5.58326	2.30723	0.665927	-1.86164	-0.845754	1.58247	1.2044	2.26473	-3.27603	-4.91734	24	MRPL37	1	Mitochondrial ribosomal protein of the large subunit
16	15	6	YOR078W	78.4146	88.7145	91.2015	40.5676	46.7841	55.3257	0.18158	0.1348	0.13702	-2.60542	-1.20758	-0.331485	7.36748	4.02634	2.48426	-1.96008	-2.2114	-0.987899	1.39784	2.27393	-3.34114	-4.88323	24	BUD21	1	Component of small ribosomal subunit (SSU) processosome; this complex contains U3 snoRNA; required at post-transcriptional step for efficient retrotransposition; absence results in decreased Ty1 Gag:GFP protein levels; originally isolated as bud-site selection mutant that displays a random budding pattern
8	6	3	YHL011C	62.3469	68.9869	66.0196	46.4293	57.2982	66.2309	0.17763	0.12837	0.10438	-4.26551	-2.37626	-1.38648	6.64726	3.48831	2.38368	-1.00723	-0.82689	-1.59253	1.88925	2.87903	-3.15896	-4.26358	24	PRS3	1	5-phospho-ribosyl-1(alpha)-pyrophosphate synthetase; synthesizes PRPP, which is required for nucleotide, histidine, and tryptophan biosynthesis; one of five related enzymes, which are active as heteromultimeric complexes
5	4	16	YLR319C	62.973	75.9397	77.7207	41.9873	44.304	47.7382	0.15462	0.13898	0.12871	-3.73736	-2.06856	-0.91821	3.82502	0.613938	-0.618693	-1.21756	-0.652843	0.00503097	1.6688	2.81915	-3.21109	-4.44372	24	BUD6	1	Actin- and formin-interacting protein; participates in actin cable assembly and organization as a nucleation-promoting factor (NPF) for formins Bni1p and Bnr1p; a triple helical coiled-coil domain in the C-terminal region interacts with Bni1p; involved in polarized cell growth; isolated as bipolar budding mutant; potential Cdc28p substrate
2	3	3	YPL205C	56.1456	71.2228	87.1312	41.3148	49.9401	59.0045	0.15886	0.13923	0.13805	-4.21395	-2.72607	-0.910516	6.22375	3.71435	1.79753	-2.05799	-2.73848	-1.79102	1.48788	3.30344	-2.50941	-4.42622	24	YPL205C	1
4	11	12	YKL143W	64.6008	71.2925	74.5354	44.8894	54.1942	61.3208	0.16901	0.13881	0.12342	-4.4837	-2.77737	-1.25386	7.14546	4.20632	2.35631	-1.3458	-1.10469	-1.04507	1.70634	3.22985	-2.93914	-4.78915	24	LTV1	1	Component of the GSE complex; GSE is required for proper sorting of amino acid permease Gap1p; required for ribosomal small subunit export from nucleus; required for growth at low temperature
15	5	23	YAL021C	67.4682	77.4158	91.2112	38.2388	40.3626	46.3402	0.14899	0.15395	0.11655	-3.26994	-1.99007	-0.296477	5.39845	2.35127	0.888875	-2.1274	-1.7198	-1.62592	1.27988	2.97347	-3.04717	-4.50957	24	CCR4	2	Component of the CCR4-NOT transcriptional complex; CCR4-NOT is involved in regulation of gene expression; component of the major cytoplasmic deadenylase, which is involved in mRNA poly(A) tail shortening
3	5	5	YER040W	85.0526	110.51	113.519	39.1622	42.2892	46.3784	0.18516	0.19389	0.1876	-2.02956	0.0519405	0.278634	5.57725	2.10228	-0.299682	-1.7968	-0.499682	2.83929	2.0815	2.30819	-3.47496	-5.87693	24	GLN3	1	Transcriptional activator of genes regulated by nitrogen catabolite repression; localization and activity regulated by quality of nitrogen source and Ure2p
5	16	19	YPL069C	61.1265	82.5813	64.6438	50.7909	59.0027	66.1066	0.10578	0.11976	0.0996	-3.93769	-1.56102	-1.5805	7.88748	4.35205	2.66051	-2.49448	-1.51611	-2.65772	2.37668	2.35719	-3.53543	-5.22697	24	BTS1	1	Geranylgeranyl diphosphate synthase (GGPS); increases the intracellular pool of geranylgeranyl diphosphate, suppressor of bet2 mutation that causes defective geranylgeranylation of small GTP-binding proteins that mediate vesicular traffic
13	7	22	YMR242W-A	86.3136	105.202	104.245	41.1138	45.6315	61.5228	0.1883	0.17417	0.14448	-2.29917	-0.231885	0.206759	4.48601	1.45569	-0.51416	-0.885132	0.477449	2.1345	2.06728	2.50593	-3.03032	-5.00017	24	YMR242W-A	2
9	1	12	YJR113C	79.836	86.2535	97.8089	46.2022	55.0849	59.7774	0.14565	0.13174	0.12885	-2.64752	-1.15605	0.481698	6.66712	3.36541	1.41269	-1.94543	-0.867762	0.0997046	1.49147	3.12922	-3.30171	-5.25443	24	RSM7	1	Mitochondrial ribosomal protein of the small subunit; has similarity to E. coli S7 ribosomal protein
11	5	9	YLR192C	72.3717	73.0703	92.3208	45.605	48.2188	61.061	0.1617	0.14771	0.11692	-3.3735	-2.19907	-0.0746123	6.08378	2.28253	0.997057	-1.25234	-0.548415	-0.380524	1.17442	3.29888	-3.80125	-5.08672	24	HCR1	1	eIF3j component of translation initiation factor 3 (eIF3); dual function protein involved in translation initiation as a substoichiometric component (eIF3j) of eIF3; required for processing of 20S pre-rRNA; required at post-transcriptional step for efficient retrotransposition; absence results in decreased Ty1 Gag:GFP protein levels; binds to eIF3 subunits Rpg1p and Prt1p and 18S rRNA
6	12	3	YNL226W	64.3606	63.1344	81.7733	47.9479	55.9905	62.6802	0.16824	0.12394	0.12341	-3.54005	-2.98256	-0.340278	7.08794	3.50187	1.46628	-1.33979	-1.55811	-0.300943	0.557491	3.19977	-3.58606	-5.62166	24	YNL226W	1
16	4	2	YOR293W	73.63	78.5466	92.1103	39.3808	45.6544	47.9945	0.1808	0.14343	0.13843	-3.12452	-1.9846	-0.285459	6.81981	3.73903	1.17546	-1.98047	-1.82378	-0.858923	1.13992	2.83906	-3.08078	-5.64435	24	RPS10A	1	Protein component of the small (40S) ribosomal subunit; homologous to mammalian ribosomal protein S10, no bacterial homolog; RPS10A has a paralog, RPS10B, that arose from the whole genome duplication
9	13	23	YJR077C	55.0855	50.5893	52.5824	43.0038	55.1206	63.1499	0.13271	0.12461	0.11887	-5.33282	-3.88145	-1.80884	5.19124	3.37448	2.01475	-2.28375	-1.18801	-0.813187	1.45137	3.52398	-1.81676	-3.17649	24	MIR1	1	Mitochondrial phosphate carrier; imports inorganic phosphate into mitochondria; functionally redundant with Pic2p but more abundant than Pic2p under normal conditions; phosphorylated
16	14	5	YPL254W	57.4314	55.6104	65.9386	38.9977	50.2628	59.6977	0.16995	0.13518	0.13114	-4.88199	-3.73734	-1.61095	6.64302	4.91101	3.26477	-2.26414	-2.19433	-1.52575	1.14464	3.27104	-1.73201	-3.37825	24	HFI1	1	Adaptor protein required for structural integrity of the SAGA complex; a histone acetyltransferase-coactivator complex that is involved in global regulation of gene expression through acetylation and transcription functions
4	8	6	YGR076C	41.7693	34.3378	23.3042	43.9093	54.2591	66.1838	0.17342	0.1432	0.11035	-6.9608	-5.60139	-3.84851	6.69317	4.22283	3.22447	-1.23051	-0.907512	-2.24061	1.35941	3.11229	-2.47034	-3.4687	24	MRPL25	1	Mitochondrial ribosomal protein of the large subunit; mutation confers increased replicative lifespan
7	10	4	YFL036W	74.511	87.723	96.9397	39.1757	43.9202	54.3153	0.18769	0.16505	0.13795	-2.89933	-1.41255	0.116067	3.09118	0.447347	0.381926	-0.589565	0.473631	0.889566	1.48678	3.0154	-2.64384	-2.70926	24	RPO41	1	Mitochondrial RNA polymerase; single subunit enzyme similar to those of T3 and T7 bacteriophages; requires a specificity subunit encoded by MTF1 for promoter recognition; Mtf1p interacts with and stabilizes the Rpo41p-promoter complex, enhancing DNA bending and melting to facilitate pre-initiation open complex formation
4	10	8	YGR101W	72.882	76.1608	84.1021	38.9094	45.9422	55.0569	0.16304	0.15203	0.14298	-3.58524	-2.40534	-0.769345	4.38594	2.1077	1.23805	-1.50189	-0.510911	0.744126	1.1799	2.8159	-2.27824	-3.14788	24	PCP1	1	Mitochondrial serine protease; required for the processing of various mitochondrial proteins and maintenance of mitochondrial DNA and morphology; belongs to the rhomboid-GlpG superfamily of intramembrane peptidases
11	13	23	YNL315C	49.8731	40.6257	39.0618	45.404	53.4637	73.1298	0.12475	0.10641	0.09128	-5.81448	-4.67844	-2.77196	5.99105	3.61638	3.15162	-2.21839	-2.40341	-2.72587	1.13604	3.04251	-2.37467	-2.83943	24	ATP11	1	Molecular chaperone; required for the assembly of alpha and beta subunits into the F1 sector of mitochondrial F1F0 ATP synthase; N-terminally propionylated in vivo
13	5	6	YLR264C-A	78.5222	82.3171	80.9884	40.4155	48.0981	65.5076	0.1739	0.14418	0.12169	-3.14449	-1.98075	-0.971072	4.16376	2.08298	0.197236	-1.26162	-0.869559	0.0498523	1.16374	2.17342	-2.08078	-3.96653	24	YLR264C-A	1
13	12	14	YMR143W	88.0657	89.5597	97.5437	40.0397	46.2983	61.7133	0.18535	0.15033	0.14116	-2.10907	-1.42728	-0.132613	3.99037	1.62527	-0.480139	-0.96226	-0.59333	1.83081	0.681792	1.97646	-2.3651	-4.47051	24	RPS16A	2	Protein component of the small (40S) ribosomal subunit; homologous to mammalian ribosomal protein S16 and bacterial S9; RPS16A has a paralog, RPS16B, that arose from the whole genome duplication
1	4	12	YDL227C	53.6347	52.7778	51.1698	36.0823	47.8617	74.6735	0.16723	0.12165	0.09711	-5.09379	-4.04729	-2.34745	4.1585	2.76907	0.32081	-2.89096	-2.36928	-0.709823	1.04649	2.74633	-1.38943	-3.83769	24	RF1	384
16	13	7	YNL302C	73.4572	74.3872	81.7929	34.6126	41.1096	47.6414	0.19989	0.15716	0.15927	-3.14327	-2.30245	-0.807996	4.6195	2.58321	1.11242	-1.48136	-1.2071	1.04736	0.840815	2.33527	-2.03629	-3.50708	24	RPS19B	1	Protein component of the small (40S) ribosomal subunit; required for assembly and maturation of pre-40 S particles; homologous to mammalian ribosomal protein S19, no bacterial homolog; mutations in human RPS19 are associated with Diamond Blackfan anemia; RPS19B has a paralog, RPS19A, that arose from the whole genome duplication
9	11	17	YCL058C	73.6589	67.896	72.6217	41.6454	51.2599	58.4083	0.19049	0.1394	0.13023	-3.31771	-2.5589	-0.793932	4.56439	2.39264	1.16827	-0.773102	-0.523712	0.225936	0.75881	2.52378	-2.17175	-3.39612	24	FYV5	1	Protein involved in regulation of the mating pathway; binds with Matalpha2p to promoters of haploid-specific genes; required for survival upon exposure to K1 killer toxin; involved in ion homeostasis
6	3	4	YPR191W	61.7218	62.1675	65.0427	42.5627	51.4704	60.1653	0.14762	0.12367	0.10395	-3.82635	-3.05645	-1.18761	4.60293	2.35235	1.0173	-1.8789	-1.57024	-2.08099	0.769901	2.63874	-2.25058	-3.58563	24	QCR2	1	Subunit 2 of ubiquinol cytochrome-c reductase (Complex III); Complex III is a component of the mitochondrial inner membrane electron transport chain; phosphorylated; transcription is regulated by Hap1p, Hap2p/Hap3p, and heme
7	2	1	YGR281W	87.9231	110.42	113.646	40.1411	45.0691	52.1503	0.11437	0.10625	0.10497	-1.44419	0.321902	0.962182	3.53667	0.739537	-0.00457915	-2.5065	-2.16739	-2.12718	1.76609	2.40637	-2.79713	-3.54125	24	YOR1	1	Plasma membrane ATP-binding cassette (ABC) transporter; multidrug transporter mediates export of many different organic anions including oligomycin; homolog of human cystic fibrosis transmembrane receptor (CFTR)
15	14	8	YMR014W	61.749	73.8357	69.4469	39.3147	45.7386	54.9559	0.17841	0.14864	0.10664	-3.89045	-2.26365	-1.39875	5.89495	3.71848	2.42699	-1.35822	-1.9583	-2.53241	1.6268	2.4917	-2.17647	-3.46796	24	BUD22	1	Protein required for rRNA maturation and ribosomal subunit biogenesis; required for 18S rRNA maturation; also required for small ribosomal subunit biogenesis; cosediments with pre-ribosomal particles; mutation decreases efficiency of +1 Ty1 frameshifting and transposition, and affects budding pattern
5	6	14	YDR154C	76.2844	93.2244	98.4181	39.3425	42.3142	47.5486	0.18148	0.16514	0.14305	-2.29313	-0.747687	0.130031	2.60456	0.107919	-0.652547	-0.515314	0.52214	1.31674	1.54545	2.42317	-2.49664	-3.2571	24	YDR154C	1
13	11	13	YGR271C-A	74.7556	86.0266	76.119	41.9039	49.8523	66.0616	0.18923	0.1441	0.12053	-3.55315	-1.69727	-1.21769	4.85061	2.52911	0.296128	-0.860818	-0.873152	-0.0562553	1.85588	2.33547	-2.32149	-4.55448	24	EFG1	2	Essential protein required for maturation of 18S rRNA; null mutant is sensitive to hydroxyurea and is delayed in recovering from alpha-factor arrest; green fluorescent protein (GFP)-fusion protein localizes to the nucleolus
11	5	15	YLR334C	82.6537	98.0964	89.2857	40.1986	43.2745	53.4732	0.17303	0.16583	0.11703	-2.25796	-0.286612	-0.228324	3.58897	1.02511	-0.357554	-0.956116	0.265449	-0.370462	1.97134	2.02963	-2.56386	-3.94653	24	YLR334C	1
9	12	1	YDL151C	99.81	81.5342	77.4275	55.0448	55.7933	67.9161	0.11751	0.12455	0.09646	-0.480449	-1.51669	-0.550535	10.7476	3.54556	2.86564	-2.68115	-1.1907	-2.86308	-1.03624	-0.0700863	-7.20205	-7.88197	25	BUD30	1	Dubious open reading frame; unlikely to encode a functional protein, based on available experimental and comparative sequence data; not conserved in closely related Saccharomyces species; 96% of ORF overlaps the verified gene RPC53; diploid mutant displays a weak budding pattern phenotype in a systematic assay
16	12	1	YPL271W	78.9034	84.8222	69.3975	58.1916	58.4233	85.0088	0.10695	0.11387	0.07819	-2.55238	-1.50502	-1.43577	15.5001	6.98637	7.78342	-3.91126	-3.15148	-6.3692	1.04736	1.11661	-8.51377	-7.71672	25	ATP15	1	Epsilon subunit of the F1 sector of mitochondrial F1F0 ATP synthase; which is a large, evolutionarily conserved enzyme complex required for ATP synthesis; F1 translationally regulates ATP6 and ATP8 expression to achieve a balanced output of ATP synthase genes encoded in nucleus and mitochondria; phosphorylated
13	1	2	YAL021C	106.974	90.9793	115.562	47.4328	56.6389	56.7834	0.13455	0.10748	0.1335	-0.0576568	-1.3188	0.779954	7.40194	4.25504	-1.36024	-2.29042	-2.51795	1.13014	-1.26114	0.837611	-3.1469	-8.76219	25	CCR4	2	Component of the CCR4-NOT transcriptional complex; CCR4-NOT is involved in regulation of gene expression; component of the major cytoplasmic deadenylase, which is involved in mRNA poly(A) tail shortening
12	9	14	YMR242W-A	83.4399	80.8191	101.635	53.7799	59.1355	63.8005	0.15354	0.11034	0.12501	-3.39342	-2.94045	-0.73112	10.7637	4.62052	1.2829	-1.96334	-2.16087	0.64808	0.452966	2.6623	-6.14319	-9.48081	25	YMR242W-A	2
13	16	16	YPL249C-A	99.9811	99.7283	102.751	57.3933	62.8927	75.336	0.11066	0.10288	0.10556	-0.81631	-0.650212	0.131118	11.9983	5.84549	1.95184	-2.91502	-2.72456	-1.42559	0.166098	0.947428	-6.15277	-10.0464	25	RPL36B	1	Ribosomal 60S subunit protein L36B; binds to 5.8 S rRNA; homologous to mammalian ribosomal protein L36, no bacterial homolog; RPL36B has a paralog, RPL36A, that arose from the whole genome duplication
3	1	8	YGR159C	89.0572	81.326	104.115	48.003	53.5656	61.7287	0.16049	0.14003	0.11747	-1.59508	-2.17824	-0.197638	9.65688	4.97006	2.44071	-2.44179	-2.91882	-3.57564	-0.58316	1.39744	-4.68682	-7.21617	25	NSR1	1	Nucleolar protein that binds nuclear localization sequences; required for pre-rRNA processing and ribosome biogenesis
10	11	2	YNL141W	83.9339	88.0825	92.3249	50.6791	57.728	54.4881	0.15915	0.16965	0.13332	-2.41013	-1.025	-0.260343	8.8448	4.11777	0.602801	-1.95328	0.560093	0.824164	1.38513	2.14978	-4.72703	-8.242	25	AAH1	1	Adenine deaminase (adenine aminohydrolase); converts adenine to hypoxanthine; involved in purine salvage; transcriptionally regulated by nutrient levels and growth phase; Aah1p degraded upon entry into quiescence via SCF and the proteasome
4	5	1	YLR185W	100.606	102.599	114.662	47.9611	49.2815	50.6595	0.13059	0.12847	0.13476	-0.577283	-0.384955	0.778387	8.56291	2.95695	0.453	-2.35029	-1.56911	-0.00777513	0.192328	1.35567	-5.60596	-8.10991	25	RPL37A	1	Ribosomal 60S subunit protein L37A; homologous to mammalian ribosomal protein L37, no bacterial homolog; RPL37A has a paralog, RPL37B, that arose from the whole genome duplication
3	1	10	YGR160W	86.1107	93.6477	98.5024	49.2404	52.5107	58.1724	0.16382	0.15046	0.12494	-1.91476	-1.23663	-0.481915	10.2279	4.70178	1.80583	-2.35473	-2.45035	-2.89235	0.678127	1.43284	-5.5261	-8.42205	25	YGR160W	1
10	16	23	YBR289W	91.8538	89.2579	100.687	50.5883	54.288	55.8371	0.12872	0.11834	0.12695	-1.55086	-0.935178	0.163147	8.80289	3.24291	0.843639	-2.74886	-1.74451	0.241486	0.615685	1.71401	-5.55997	-7.95925	25	SNF5	1	Subunit of the SWI/SNF chromatin remodeling complex; involved in transcriptional regulation; functions interdependently in transcriptional activation with Snf2p and Snf6p; relocates to the cytosol under hypoxic conditions
15	9	24	YLR068W	81.8579	99.7391	104.29	43.4193	47.0636	49.5514	0.12136	0.12294	0.11202	-1.70874	-0.284149	0.365914	7.78903	4.05543	1.46215	-2.84978	-3.11263	-2.04029	1.42459	2.07465	-3.7336	-6.32688	25	FYV7	1	Essential protein required for maturation of 18S rRNA; required for survival upon exposure to K1 killer toxin
8	10	2	YPR101W	71.3581	82.6401	86.9786	51.1431	57.7746	64.395	0.14322	0.13253	0.12563	-3.28784	-1.33291	-0.324989	8.82243	3.60946	2.05594	-1.90687	-0.640042	0.351253	1.95493	2.96285	-5.21297	-6.7665	25	SNT309	1	Member of the NineTeen Complex (NTC); this complex contains Prp19p and stabilizes U6 snRNA in catalytic forms of the spliceosome containing U2, U5, and U6 snRNAs; interacts physically and genetically with Prp19p
11	1	24	YPL078C	88.8578	99.3083	86.3671	51.1309	53.187	69.4799	0.09774	0.12194	0.09925	-1.58484	-0.194	-0.376139	8.63374	3.54602	2.50003	-2.92456	-1.70588	-1.99684	1.39084	1.2087	-5.08773	-6.13372	25	ATP4	2	Subunit b of the stator stalk of mitochondrial F1F0 ATP synthase; ATP synthase is a large, evolutionarily conserved enzyme complex required for ATP synthesis; contributes to the oligomerization of the complex, which in turn determines the shape of inner membrane cristae; phosphorylated
11	15	2	YBR106W	90.7692	111.34	97.3611	50.8964	52.3268	65.7852	0.1301	0.1354	0.09618	-1.37747	0.725442	0.180658	8.52551	3.32727	1.84044	-2.07851	-1.10132	-2.27766	2.10291	1.55812	-5.19824	-6.68507	25	PHO88	1	Probable membrane protein; involved in phosphate transport; role in the maturation of secretory proteins; pho88 pho86 double null mutant exhibits enhanced synthesis of repressible acid phosphatase at high inorganic phosphate concentrations
11	1	7	YCR028C-A	71.651	73.697	71.2408	49.0239	49.0513	65.3444	0.10401	0.12758	0.12443	-3.45169	-2.15118	-1.14222	7.66144	2.49424	1.76175	-2.76063	-1.45256	0.306432	1.30051	2.30947	-5.1672	-5.89969	25	RIM1	1	ssDNA-binding protein essential for mitochondrial genome maintenance; involved in mitochondrial DNA replication
11	1	2	YOR274W	87.3348	95.5193	98.5375	49.5692	50.4816	61.0832	0.09995	0.10267	0.10672	-1.75007	-0.483547	0.240243	7.91308	2.85799	1.00102	-2.86678	-2.5714	-1.31354	1.26653	1.99032	-5.05509	-6.91206	25	MOD5	1	Delta 2-isopentenyl pyrophosphate:tRNA isopentenyl transferase; required for biosynthesis of isopentenyladenosine in mitochondrial and cytoplasmic tRNAs; also has a role in tRNA gene-mediated silencing; gene encodes two isozymic forms; converts to a prion form, prion conversion contributes to azole antifungal resistance by upregulating ergosterol biosynthesis; homolog of human TRIT1, a mutation i…
5	1	13	YJL212C	77.5099	100.603	86.4803	45.1936	44.4803	54.6855	0.1407	0.16306	0.10502	-2.16018	-0.183861	-0.474569	5.3046	0.658776	0.621558	-1.5815	0.428716	-2.16194	1.97632	1.68561	-4.64582	-4.68304	25	OPT1	1	Proton-coupled oligopeptide transporter of the plasma membrane; also transports glutathione and phytochelatin; member of the OPT family
4	4	24	YGR055W	103.176	117.887	108.507	42.4708	41.1798	53.6595	0.13944	0.1516	0.12587	-0.298501	0.78333	0.466686	6.02937	0.896559	0.988575	-2.11891	-0.530224	-0.820962	1.08183	0.765187	-5.13281	-5.0408	25	MUP1	1	High affinity methionine permease; integral membrane protein with 13 putative membrane-spanning regions; also involved in cysteine uptake
2	1	24	YBR176W	88.3155	109.931	118.75	36.3039	31.7527	44.8573	0.0918	0.1979	0.12851	-0.723684	0.231927	0.690846	3.91144	-0.910988	-0.728098	-3.81126	-0.103305	-2.66367	0.955611	1.41453	-4.82243	-4.63954	25	ECM31	1	Ketopantoate hydroxymethyltransferase; required for pantothenic acid biosynthesis, converts 2-oxoisovalerate into 2-dehydropantoate
2	1	10	YPL097W	86.5293	95.2059	106.713	39.2116	42.8359	47.4219	0.16932	0.17635	0.17958	-0.917476	-0.893318	0.0812429	5.25318	1.90763	-0.270251	-1.78451	-1.07123	2.00781	0.0241584	0.998719	-3.34555	-5.52343	25	MSY1	1	Mitochondrial tyrosyl-tRNA synthetase
12	9	3	YGL188C-A	109.786	112.204	118.466	41.0101	45.1949	52.026	0.16606	0.15682	0.12009	-0.53497	-0.542044	0.12133	4.87105	1.07523	-0.819141	-1.63601	-0.0732118	0.198037	-0.00707392	0.656301	-3.79582	-5.69019	25	YGL188C-A	2
2	15	15	YPL106C	65.9694	71.3941	73.3856	46.5745	52.9509	65.6619	0.14305	0.13212	0.13516	-3.14811	-2.71298	-1.60667	8.65085	4.48005	2.98604	-2.47134	-3.05783	-2.05538	0.435133	1.54144	-4.1708	-5.66481	25	SSE1	1	ATPase component of heat shock protein Hsp90 chaperone complex; plays a role in determining prion variants; binds unfolded proteins; member of the heat shock protein 70 (HSP70) family; localized to the cytoplasm; deletion results in spindle elongation in S phase; SSE1 has a paralog, SSE2, that arose from the whole genome duplication
16	16	5	YPL239W	100.985	111.093	109.41	40.4832	43.181	50.1365	0.14699	0.14726	0.12402	-0.156687	0.502567	0.590714	7.32851	3.11	1.55785	-2.86442	-1.65176	-2.17704	0.659254	0.747401	-4.21852	-5.77066	25	YAR1	1	Ankyrin-repeat containing, nucleocytoplasmic shuttling chaperone; prevents aggregation of Rps3p in the cytoplasm, associates with free Rps3p in the cytoplasm and delivers it to the 90S in the nucleus; required for 40S ribosomal subunit export, biogenesis and adaptation to osmotic and oxidative stress; expression repressed by heat shock
11	7	1	YLR382C	98.4107	108.523	105.21	43.7611	43.5238	56.7228	0.15037	0.14486	0.12219	-0.548398	0.510171	0.578192	5.23293	1.08852	0.222573	-1.54856	-0.676424	0.101534	1.05857	1.12659	-4.1444	-5.01035	25	NAM2	1	Mitochondrial leucyl-tRNA synthetase; also has a direct role in splicing of several mitochondrial group I introns; indirectly required for mitochondrial genome maintenance
13	14	10	YNR052C	89.9456	95.8271	80.1181	43.4572	47.4638	69.9791	0.15297	0.14167	0.14066	-1.90511	-0.948332	-1.01515	5.56739	1.92168	0.995499	-1.80883	-0.982296	1.78508	0.956777	0.889961	-3.64571	-4.57189	25	POP2	2	RNase of the DEDD superfamily; subunit of the Ccr4-Not complex that mediates 3' to 5' mRNA deadenylation
2	15	20	YDR065W	62.0963	65.2078	74.3858	44.8236	51.6445	64.2461	0.14525	0.14028	0.1366	-3.56833	-3.18573	-1.55602	7.84288	4.1478	2.73327	-2.41382	-2.69132	-1.92366	0.382596	2.01231	-3.69508	-5.1096	25	RRG1	1	Protein of unknown function; required for vacuolar acidification and mitochondrial genome maintenance; the authentic, non-tagged protein is detected in highly purified mitochondria in high-throughput studies
6	15	10	YGR240C	77.4447	84.1724	76.7975	45.8423	54.7699	59.6482	0.16386	0.13438	0.12683	-2.12049	-1.37487	-0.592282	6.11631	3.19146	0.924986	-1.4543	-1.08919	0.0118914	0.745622	1.52821	-2.92485	-5.19132	25	PFK1	1	Alpha subunit of heterooctameric phosphofructokinase; involved in glycolysis, indispensable for anaerobic growth, activated by fructose-2,6-bisphosphate and AMP, mutation inhibits glucose induction of cell cycle-related genes
6	12	1	YNL228W	95.1845	111.031	105.913	46.8545	55.5933	59.1257	0.16922	0.11944	0.12164	-0.19582	0.677663	0.882311	6.58342	3.40086	0.831711	-1.31417	-1.76023	-0.462849	0.873483	1.07813	-3.18256	-5.75171	25	YNL228W	1
16	4	11	YOL041C	45.8085	83.9998	65.1841	42.815	40.93	53.5741	0.1632	0.14551	0.11246	-6.14301	-1.56787	-1.64916	8.40451	2.53755	2.17155	-2.44062	-1.73036	-3.23445	4.57514	4.49385	-5.86697	-6.23296	26	NOP12	1	Nucleolar protein involved in pre-25S rRNA processing; also involved in biogenesis of large 60S ribosomal subunit; contains an RNA recognition motif (RRM); binds to Ebp2; similar to Nop13p and Nsr1p
10	8	23	YJL189W	46.0761	68.3429	53.4982	62.9042	72.4955	80.946	0.09429	0.09192	0.08102	-6.5175	-2.53347	-2.22675	14.4861	7.87336	5.32619	-3.64903	-2.93117	-3.95983	3.98403	4.29075	-6.61275	-9.15992	26	RPL39	1	Ribosomal 60S subunit protein L39; required for ribosome biogenesis; loss of both Rpl31p and Rpl39p confers lethality; also exhibits genetic interactions with SIS1 and PAB1; homologous to mammalian ribosomal protein L39, no bacterial homolog
4	15	6	YKL169C	52.8849	70.5632	70.1579	55.4928	61.4511	64.5049	0.1283	0.11345	0.11131	-5.75482	-2.8331	-1.47556	12.0384	6.05186	2.92475	-2.41016	-2.24374	-2.1528	2.92172	4.27926	-5.98657	-9.11368	26	YKL169C	1
3	1	6	YGR157W	47.4677	59.0024	47.7673	53.8184	57.6122	67.3655	0.10553	0.10322	0.09915	-6.10732	-3.88418	-3.05144	12.3404	5.99917	3.44704	-3.87871	-4.57215	-5.25141	2.22314	3.05588	-6.34122	-8.89336	26	CHO2	1	Phosphatidylethanolamine methyltransferase (PEMT); catalyzes the first step in the conversion of phosphatidylethanolamine to phosphatidylcholine during the methylation pathway of phosphatidylcholine biosynthesis
3	16	20	YHR183W	68.6468	92.4649	97.6596	50.6756	52.934	66.9001	0.13221	0.14418	0.11027	-3.8095	-1.32702	-0.524599	10.8902	4.80942	3.36395	-3.18117	-2.73242	-4.23424	2.48247	3.2849	-6.08075	-7.52623	26	GND1	1	6-phosphogluconate dehydrogenase (decarboxylating); catalyzes an NADPH regenerating reaction in the pentose phosphate pathway; required for growth on D-glucono-delta-lactone and adaptation to oxidative stress; GND1 has a paralog, GND2, that arose from the whole genome duplication
11	10	9	YDR500C	69.5596	88.3372	51.8462	37.4846	45.5274	59.1067	0.17336	0.14901	0.10312	-3.67859	-1.0324	-2.12448	2.33658	1.59807	0.648154	-0.947488	-0.490025	-1.64284	2.64619	1.55411	-0.738506	-1.68842	27	RPL37B	1	Ribosomal 60S subunit protein L37B; protein abundance increases in response to DNA replication stress; homologous to mammalian ribosomal protein L37, no bacterial homolog; RPL37B has a paralog, RPL37A, that arose from the whole genome duplication
3	10	19	YCR001W	83.3502	108.023	101.364	29.207	33.4915	48.0235	0.22362	0.23918	0.1478	-2.21426	-0.1381	-0.336993	0.983366	-0.13509	-0.00598592	-0.791273	1.53453	-0.801296	2.07616	1.87727	-1.11846	-0.989352	27	YCR001W	1
10	16	7	YBR169C	95.0845	119.342	109.48	34.3281	42.7022	51.3666	0.15879	0.14772	0.11885	-1.20035	1.36379	0.608483	1.29958	0.296478	0.0455407	-1.96269	-0.424898	-0.499438	2.56414	1.80883	-1.0031	-1.25404	27	SSE2	1	Member of the heat shock protein 70 (HSP70) family; may be involved in protein folding; localized to the cytoplasm; SSE2 has a paralog, SSE1, that arose from the whole genome duplication
9	15	7	YJR087W	92.8254	113.303	87.282	35.0277	41.3465	52.9727	0.17425	0.14426	0.11835	-1.23824	0.911049	-0.0514453	1.5106	-0.128494	0.19789	-1.19769	-0.305424	-0.860752	2.14929	1.1868	-1.63909	-1.31271	27	YJR087W	1
13	9	3	YER180C-A	92.9746	114.85	86.8177	32.3905	38.3413	60.2273	0.20065	0.1768	0.14262	-1.57648	0.505378	-0.675843	0.460607	-0.398298	-0.745433	-0.562244	0.595576	1.96436	2.08186	0.900638	-0.858906	-1.20604	27	SLO1	2	Protein interacting with Arl3p; Arl3p is a GTPase of the Ras superfamily involved in vesicle-tethering at the Golgi; putative ortholog of human SCOCO
1	3	6	YDL227C	77.8476	99.9647	72.7078	33.7107	45.5264	80.5209	0.175	0.14152	0.0952	-2.46682	-0.441337	-1.25664	3.06413	2.17518	1.36471	-2.68782	-1.47681	-0.884535	2.02548	1.21018	-0.888957	-1.69943	27	RF1	384
[truncated: 4,657 more rows]

## Sheet: PlateSummary
plate_index	perturbation	n_genes	K_median	K_std	r_median	r_std	l_median	l_std
1	1	384	100.584	9.217	0.2778	0.0382	27.0706	2.1671
1	2	384	105.74	13.0858	0.1744	0.0223	36.9734	3.9321
[truncated: 46 more rows]

## Sheet: Statistics
	count	mean	std	min	25%	50%	75%	max
[truncated: 15 more rows]
