# Supplementary material for: Yeast Phenomic Analysis Reveals DNA Repair, pH Homeostasis, and Ribosomal Biogenesis as Modulators of Anticancer Ruthenium Complex KP1019
Source: Int J Mol Sci. 2026 Apr 4;27(7):3275. doi: 10.3390/ijms27073275 (PMC13073065; doi:10.3390/ijms27073275)
Supplement: Supplementary file 1 [file ijms-27-03275-s001.zip › supplemental files revised/S5_GO_Term_Analysis.xlsx]

## Sheet: GO_Enrichment
cluster_id	go_id	go_name	namespace	p_value	q_value	enrichment	cluster_size	%_in_term	genes_in_term	%_in_collection	genes	depth
8	GO:0032502	developmental process	BP	1.06416e-05	0.0388116	e	47	21.28	179	3.96	ATG45,HO,LDO16,MPH1,SHE2,SMK1,SPO20,SPO22,UME6,VID28	1
8	GO:0003006	developmental process involved in reproduction	BP	1.10464e-05	0.0388116	e	47	17.02	107	2.37	ATG45,HO,LDO16,MPH1,SHE2,SMK1,SPO20,VID28	2
10	GO:0070676	intralumenal vesicle formation	BP	1.16488e-07	0.00048665	e	36	11.11	7	0.15	BRO1,DID4,DOA4,VPS24	7
10	GO:1904669	ATP export	BP	1.38509e-07	0.00048665	e	36	13.89	17	0.38	BRO1,DID4,DOA4,VPS24,VPS28	10
10	GO:0015867	ATP transport	BP	9.13931e-07	0.00159636	e	36	13.89	24	0.53	BRO1,DID4,DOA4,VPS24,VPS28	9
10	GO:0006900	vesicle budding from membrane	BP	1.07364e-06	0.00159636	e	36	11.11	11	0.24	BRO1,DID4,DOA4,VPS24	6
10	GO:0015868	purine ribonucleotide transport	BP	1.13588e-06	0.00159636	e	36	13.89	25	0.55	BRO1,DID4,DOA4,VPS24,VPS28	8
10	GO:0015865	purine nucleotide transport	BP	1.70625e-06	0.00171283	e	36	13.89	27	0.6	BRO1,DID4,DOA4,VPS24,VPS28	7
10	GO:0051503	adenine nucleotide transport	BP	1.70625e-06	0.00171283	e	36	13.89	27	0.6	BRO1,DID4,DOA4,VPS24,VPS28	8
10	GO:0006862	nucleotide transport	BP	2.96049e-06	0.00260042	e	36	13.89	30	0.66	BRO1,DID4,DOA4,VPS24,VPS28	6
10	GO:1901264	carbohydrate derivative transport	BP	9.95967e-06	0.00777629	e	36	13.89	38	0.84	BRO1,DID4,DOA4,VPS24,VPS28	4
10	GO:0032509	endosome transport via multivesicular body sorting pathway	BP	1.46159e-05	0.00877065	e	36	13.89	41	0.91	BRO1,DID4,ELO2,VPS24,VPS28	6
10	GO:0071985	multivesicular body sorting pathway	BP	1.46159e-05	0.00877065	e	36	13.89	41	0.91	BRO1,DID4,ELO2,VPS24,VPS28	5
10	GO:0007032	endosome organization	BP	1.49776e-05	0.00877065	e	36	11.11	20	0.44	BRO1,DID4,DOA4,VPS24	6
10	GO:0045324	late endosome to vacuole transport	BP	2.32878e-05	0.0109095	e	36	13.89	45	1	BRO1,DID4,ELO2,VPS24,VPS28	6
10	GO:0016050	vesicle organization	BP	5.22436e-05	0.021595	e	36	13.89	53	1.17	BRO1,DID4,DOA4,SEC22,VPS24	5
10	GO:0016197	endosomal transport	BP	5.94519e-05	0.0232093	e	36	16.67	89	1.97	BRO1,DID4,ELO2,RCY1,VPS24,VPS28	5
10	GO:0016192	vesicle-mediated transport	BP	8.34743e-05	0.0308723	e	36	27.78	303	6.7	BRO1,DID4,DOA4,ELO2,GET2,RCY1,SEC22,SLA1,VPS24,VPS28	4
10	GO:0030659	cytoplasmic vesicle membrane	CC	2.18451e-05	0.0109095	e	36	19.44	112	2.48	BRO1,DID4,DOA4,SEC22,SLA1,VPS24,VPS28	5
10	GO:0012506	vesicle membrane	CC	2.31554e-05	0.0109095	e	36	19.44	113	2.5	BRO1,DID4,DOA4,SEC22,SLA1,VPS24,VPS28	4
10	GO:0010008	endosome membrane	CC	4.57842e-05	0.0201078	e	36	16.67	85	1.88	BRO1,DID4,DOA4,SLA1,VPS24,VPS28	6
11	GO:0000011	vacuole inheritance	BP	3.68412e-07	0.00258883	e	20	20	15	0.33	PEP12,PEP7,VPS3,VPS9	6
11	GO:0006996	organelle organization	BP	7.65702e-07	0.00269029	e	20	60	575	12.72	ADR1,CIK1,CSM2,CTF8,MRC1,NUP84,PEP12,PEP7,SCP160,SHE4,VPS3,VPS9	4
11	GO:0016043	cellular component organization	BP	6.01262e-06	0.0140836	e	20	75	1174	25.96	ADR1,CIK1,CSM2,CTF8,HTL1,MRC1,NUP84,PEP12,PEP7,PSY3,PTK2,SCP160,SHE4,VPS3,VPS9	3
11	GO:0051640	organelle localization	BP	9.69785e-06	0.0149675	e	20	30	122	2.7	CIK1,CTF8,NUP84,PEP12,PEP7,SCP160	2
11	GO:0071840	cellular component organization or biogenesis	BP	1.065e-05	0.0149675	e	20	75	1225	27.09	ADR1,CIK1,CSM2,CTF8,HTL1,MRC1,NUP84,PEP12,PEP7,PSY3,PTK2,SCP160,SHE4,VPS3,VPS9	2
11	GO:0048308	organelle inheritance	BP	2.53862e-05	0.0297314	e	20	20	41	0.91	PEP12,PEP7,VPS3,VPS9	5
14	GO:0031573	mitotic intra-S DNA damage checkpoint signaling	BP	4.44169e-08	0.000312118	e	17	23.53	11	0.24	DDC1,MMS4,MUS81,SGS1	12
14	GO:0044773	mitotic DNA damage checkpoint signaling	BP	1.82037e-07	0.000639589	e	17	23.53	15	0.33	DDC1,MMS4,MUS81,SGS1	11
14	GO:0044774	mitotic DNA integrity checkpoint signaling	BP	5.12158e-07	0.000843156	e	17	23.53	19	0.42	DDC1,MMS4,MUS81,SGS1	10
14	GO:0000712	resolution of meiotic recombination intermediates	BP	8.76912e-07	0.000843156	e	17	17.65	6	0.13	MMS4,MUS81,RAD1	5
14	GO:0006265	DNA topological change	BP	8.76912e-07	0.000843156	e	17	17.65	6	0.13	MMS4,MUS81,SGS1	7
14	GO:0042770	signal transduction in response to DNA damage	BP	9.59904e-07	0.000843156	e	17	23.53	22	0.49	DDC1,MMS4,MUS81,SGS1	6
14	GO:0000077	DNA damage checkpoint signaling	BP	9.59904e-07	0.000843156	e	17	23.53	22	0.49	DDC1,MMS4,MUS81,SGS1	10
14	GO:0071103	DNA conformation change	BP	1.53103e-06	0.00119539	e	17	17.65	7	0.15	MMS4,MUS81,SGS1	6
14	GO:0006281	DNA repair	BP	2.18696e-06	0.00153678	e	17	41.18	183	4.05	DDC1,MMS4,MUS81,PSO2,RAD1,REV1,SGS1	7
14	GO:0031570	DNA integrity checkpoint signaling	BP	3.53038e-06	0.00206733	e	17	23.53	30	0.66	DDC1,MMS4,MUS81,SGS1	9
14	GO:0006974	DNA damage response	BP	7.07306e-06	0.00382326	e	17	41.18	218	4.82	DDC1,MMS4,MUS81,PSO2,RAD1,REV1,SGS1	4
14	GO:0006302	double-strand break repair	BP	8.51427e-06	0.00427356	e	17	29.41	81	1.79	MMS4,MUS81,PSO2,RAD1,SGS1	8
14	GO:0007093	mitotic cell cycle checkpoint signaling	BP	2.02587e-05	0.00749252	e	17	23.53	46	1.02	DDC1,MMS4,MUS81,SGS1	9
14	GO:0006259	DNA metabolic process	BP	3.67762e-05	0.0107924	e	17	41.18	280	6.19	DDC1,MMS4,MUS81,PSO2,RAD1,REV1,SGS1	6
14	GO:0060988	lipid tube assembly	BP	3.98257e-05	0.0107924	e	17	11.76	3	0.07	RVS161,RVS167	7
14	GO:0097320	plasma membrane tubulation	BP	3.98257e-05	0.0107924	e	17	11.76	3	0.07	RVS161,RVS167	6
14	GO:0065005	protein-lipid complex assembly	BP	3.98257e-05	0.0107924	e	17	11.76	3	0.07	RVS161,RVS167	6
14	GO:0045930	negative regulation of mitotic cell cycle	BP	4.14679e-05	0.0107924	e	17	23.53	55	1.22	DDC1,MMS4,MUS81,SGS1	6
14	GO:0000725	recombinational repair	BP	4.14679e-05	0.0107924	e	17	23.53	55	1.22	DDC1,MUS81,RAD1,SGS1	8
14	GO:0006310	DNA recombination	BP	5.35125e-05	0.0134297	e	17	29.41	118	2.61	DDC1,MMS4,MUS81,RAD1,SGS1	7
14	GO:0050896	response to stimulus	BP	7.26365e-05	0.0170139	e	17	58.82	728	16.1	DDC1,GPX2,MMS4,MUS81,PDR5,PSO2,RAD1,REV1,RVS161,SGS1	1
14	GO:0071825	protein-lipid complex organization	BP	7.94752e-05	0.0171278	e	17	11.76	4	0.09	RVS161,RVS167	5
14	GO:0000075	cell cycle checkpoint signaling	BP	8.0435e-05	0.0171278	e	17	23.53	65	1.44	DDC1,MMS4,MUS81,SGS1	8
14	GO:0006950	response to stress	BP	9.46973e-05	0.0190974	e	17	52.94	590	13.05	DDC1,GPX2,MMS4,MUS81,PSO2,RAD1,REV1,RVS161,SGS1	2
14	GO:1901988	negative regulation of cell cycle phase transition	BP	0.00011384	0.022221	e	17	23.53	71	1.57	DDC1,MMS4,MUS81,SGS1	7
14	GO:0010948	negative regulation of cell cycle process	BP	0.000274372	0.0482003	e	17	23.53	89	1.97	DDC1,MMS4,MUS81,SGS1	6
14	GO:1990528	Rvs161p-Rvs167p complex	CC	1.33047e-05	0.00519399	e	17	11.76	2	0.04	RVS161,RVS167	2
14	GO:0031097	medial cortex	CC	1.33047e-05	0.00519399	e	17	11.76	2	0.04	RVS161,RVS167	5
14	GO:1905347	endodeoxyribonuclease complex	CC	1.33047e-05	0.00519399	e	17	11.76	2	0.04	MMS4,MUS81	4
14	GO:0048476	Holliday junction resolvase complex	CC	1.33047e-05	0.00519399	e	17	11.76	2	0.04	MMS4,MUS81	5
14	GO:1905348	endonuclease complex	CC	3.98257e-05	0.0107924	e	17	11.76	3	0.07	MMS4,MUS81	3
14	GO:0140097	catalytic activity, acting on DNA	MF	6.63722e-07	0.000843156	e	17	35.29	93	2.06	MMS4,MUS81,PSO2,RAD1,REV1,SGS1	3
14	GO:0004536	DNA nuclease activity	MF	3.06674e-06	0.00195909	e	17	23.53	29	0.64	MMS4,MUS81,PSO2,RAD1	4
14	GO:0003684	damaged DNA binding	MF	2.39889e-05	0.00842848	e	17	17.65	16	0.35	PSO2,RAD1,REV1	4
14	GO:0004520	DNA endonuclease activity	MF	6.50547e-05	0.0157634	e	17	17.65	22	0.49	MMS4,MUS81,RAD1	5
14	GO:0004518	nuclease activity	MF	8.0435e-05	0.0171278	e	17	23.53	65	1.44	MMS4,MUS81,PSO2,RAD1	3
14	GO:0140640	catalytic activity, acting on a nucleic acid	MF	9.51201e-05	0.0190974	e	17	35.29	219	4.84	MMS4,MUS81,PSO2,RAD1,REV1,SGS1	2
14	GO:0003677	DNA binding	MF	0.000197791	0.0356413	e	17	41.18	364	8.05	DDC1,MMS4,MUS81,PSO2,RAD1,REV1,SGS1	3
14	GO:0008821	crossover junction DNA endonuclease activity	MF	0.00019781	0.0356413	e	17	11.76	6	0.13	MMS4,MUS81	7
14	GO:0016889	DNA endonuclease activity, producing 3'-phosphomonoesters	MF	0.00019781	0.0356413	e	17	11.76	6	0.13	MMS4,MUS81	6
15	GO:0022402	cell cycle process	BP	2.49597e-06	0.0108908	e	13	61.54	390	8.62	BEM2,CYK3,DCC1,KAR3,MMS4,RAD10,RAD17,SWI6	2
15	GO:0010564	regulation of cell cycle process	BP	3.09971e-06	0.0108908	e	13	46.15	166	3.67	BEM2,HOG1,KAR3,MMS4,RAD17,SWI6	5
15	GO:0051726	regulation of cell cycle	BP	6.2194e-06	0.0145679	e	13	46.15	187	4.14	BEM2,HOG1,KAR3,MMS4,RAD17,SWI6	4
16	GO:0006281	DNA repair	BP	2.58053e-14	1.81334e-10	e	13	84.62	183	4.05	MRE11,POL32,RAD5,RAD51,RAD52,RAD55,RAD57,RAD9,REV3,REV7,XRS2	7
16	GO:0006974	DNA damage response	BP	1.83261e-13	6.43886e-10	e	13	84.62	218	4.82	MRE11,POL32,RAD5,RAD51,RAD52,RAD55,RAD57,RAD9,REV3,REV7,XRS2	4
16	GO:0006259	DNA metabolic process	BP	2.96666e-12	5.21167e-09	e	13	84.62	280	6.19	MRE11,POL32,RAD5,RAD51,RAD52,RAD55,RAD57,RAD9,REV3,REV7,XRS2	6
16	GO:0006302	double-strand break repair	BP	8.93462e-12	1.25567e-08	e	13	61.54	81	1.79	MRE11,POL32,RAD5,RAD51,RAD52,RAD9,REV3,XRS2	8
16	GO:0006310	DNA recombination	BP	1.95807e-10	2.29322e-07	e	13	61.54	118	2.61	MRE11,POL32,RAD51,RAD52,RAD55,RAD57,REV3,XRS2	7
16	GO:0006301	DNA damage tolerance	BP	2.68213e-09	2.35591e-06	e	13	38.46	23	0.51	POL32,RAD5,RAD52,REV3,REV7	7
16	GO:0000725	recombinational repair	BP	3.93682e-09	2.9833e-06	e	13	46.15	55	1.22	MRE11,POL32,RAD51,RAD52,REV3,XRS2	8
16	GO:0033554	cellular response to stress	BP	4.24549e-09	2.9833e-06	e	13	84.62	543	12.01	MRE11,POL32,RAD5,RAD51,RAD52,RAD55,RAD57,RAD9,REV3,REV7,XRS2	3
16	GO:0000730	DNA recombinase assembly	BP	5.13663e-09	3.00792e-06	e	13	30.77	9	0.2	RAD51,RAD52,RAD55,RAD57	7
16	GO:0090735	DNA repair complex assembly	BP	5.13663e-09	3.00792e-06	e	13	30.77	9	0.2	RAD51,RAD52,RAD55,RAD57	6
16	GO:0042276	error-prone translesion synthesis	BP	8.54739e-09	4.62019e-06	e	13	30.77	10	0.22	POL32,RAD5,REV3,REV7	10
16	GO:0006950	response to stress	BP	1.04402e-08	5.24021e-06	e	13	84.62	590	13.05	MRE11,POL32,RAD5,RAD51,RAD52,RAD55,RAD57,RAD9,REV3,REV7,XRS2	2
16	GO:0071897	DNA biosynthetic process	BP	1.12418e-08	5.26641e-06	e	13	38.46	30	0.66	POL32,RAD5,RAD52,REV3,REV7	7
16	GO:0051716	cellular response to stimulus	BP	1.78488e-08	7.24955e-06	e	13	84.62	620	13.71	MRE11,POL32,RAD5,RAD51,RAD52,RAD55,RAD57,RAD9,REV3,REV7,XRS2	2
16	GO:0090304	nucleic acid metabolic process	BP	3.33608e-08	1.17213e-05	e	13	84.62	657	14.53	MRE11,POL32,RAD5,RAD51,RAD52,RAD55,RAD57,RAD9,REV3,REV7,XRS2	5
16	GO:0019985	translesion synthesis	BP	5.51163e-08	1.76047e-05	e	13	30.77	15	0.33	POL32,RAD5,REV3,REV7	9
16	GO:0090592	DNA synthesis involved in DNA replication	BP	5.51163e-08	1.76047e-05	e	13	30.77	15	0.33	POL32,RAD5,REV3,REV7	8
16	GO:0000723	telomere maintenance	BP	5.81605e-08	1.77693e-05	e	13	38.46	41	0.91	MRE11,RAD51,RAD52,RAD57,XRS2	7
16	GO:0032200	telomere organization	BP	6.59221e-08	1.85294e-05	e	13	38.46	42	0.93	MRE11,RAD51,RAD52,RAD57,XRS2	6
16	GO:0000724	double-strand break repair via homologous recombination	BP	6.59221e-08	1.85294e-05	e	13	38.46	42	0.93	MRE11,POL32,RAD51,RAD52,REV3	9
16	GO:0030491	heteroduplex formation	BP	7.4157e-08	1.93001e-05	e	13	23.08	4	0.09	RAD51,RAD55,RAD57	7
16	GO:0050896	response to stimulus	BP	1.00581e-07	2.52422e-05	e	13	84.62	728	16.1	MRE11,POL32,RAD5,RAD51,RAD52,RAD55,RAD57,RAD9,REV3,REV7,XRS2	1
16	GO:0006139	nucleobase-containing compound metabolic process	BP	3.7365e-07	8.75214e-05	e	13	84.62	823	18.2	MRE11,POL32,RAD5,RAD51,RAD52,RAD55,RAD57,RAD9,REV3,REV7,XRS2	4
16	GO:0000727	double-strand break repair via break-induced replication	BP	1.03132e-06	0.00021315	e	13	23.08	8	0.18	MRE11,POL32,RAD52	10
16	GO:0070987	error-free translesion synthesis	BP	2.20264e-06	0.000442228	e	13	23.08	10	0.22	RAD5,REV3,REV7	10
16	GO:0065004	protein-DNA complex assembly	BP	2.29995e-06	0.000448937	e	13	30.77	36	0.8	RAD51,RAD52,RAD55,RAD57	6
16	GO:0061982	meiosis I cell cycle process	BP	3.92256e-06	0.000744267	e	13	30.77	41	0.91	MRE11,RAD55,RAD57,XRS2	4
16	GO:0006260	DNA replication	BP	4.76483e-06	0.000858525	e	13	30.77	43	0.95	POL32,RAD5,REV3,REV7	7
16	GO:0071824	protein-DNA complex organization	BP	5.23293e-06	0.000896873	e	13	30.77	44	0.97	RAD51,RAD52,RAD55,RAD57	5
16	GO:1903046	meiotic cell cycle process	BP	5.48287e-06	0.000917336	e	13	46.15	183	4.05	MRE11,RAD51,RAD52,RAD55,RAD57,XRS2	3
16	GO:0006284	base-excision repair	BP	8.28258e-06	0.00129337	e	13	23.08	15	0.33	MRE11,POL32,XRS2	8
16	GO:0000722	telomere maintenance via recombination	BP	1.0177e-05	0.00152157	e	13	23.08	16	0.35	RAD51,RAD52,RAD57	9
16	GO:0034654	nucleobase-containing compound biosynthetic process	BP	1.18631e-05	0.00173189	e	13	46.15	209	4.62	MRE11,POL32,RAD5,RAD52,REV3,REV7	5
16	GO:0141187	nucleic acid biosynthetic process	BP	1.60552e-05	0.00225639	e	13	38.46	125	2.76	POL32,RAD5,RAD52,REV3,REV7	6
16	GO:0000709	meiotic joint molecule formation	BP	2.28547e-05	0.00292	e	13	15.38	3	0.07	RAD51,RAD52	4
16	GO:0000707	meiotic DNA recombinase assembly	BP	2.28547e-05	0.00292	e	13	15.38	3	0.07	RAD55,RAD57	8
16	GO:0043170	macromolecule metabolic process	BP	3.65144e-05	0.00442699	e	13	84.62	1272	28.13	MRE11,POL32,RAD5,RAD51,RAD52,RAD55,RAD57,RAD9,REV3,REV7,XRS2	3
16	GO:0022402	cell cycle process	BP	3.65398e-05	0.00442699	e	13	53.85	390	8.62	MRE11,RAD51,RAD52,RAD55,RAD57,RAD9,XRS2	2
16	GO:0051276	chromosome organization	BP	3.77592e-05	0.00449719	e	13	38.46	149	3.3	MRE11,RAD51,RAD52,RAD57,XRS2	5
16	GO:0097551	mitochondrial double-strand break repair	BP	4.56353e-05	0.00501061	e	13	15.38	4	0.09	MRE11,XRS2	9
16	GO:0042148	DNA strand invasion	BP	4.56353e-05	0.00501061	e	13	15.38	4	0.09	RAD51,RAD57	7
16	GO:0097552	mitochondrial double-strand break repair via homologous recombination	BP	4.56353e-05	0.00501061	e	13	15.38	4	0.09	MRE11,XRS2	10
16	GO:0043504	mitochondrial DNA repair	BP	4.56353e-05	0.00501061	e	13	15.38	4	0.09	RAD51,RAD52	8
16	GO:0006289	nucleotide-excision repair	BP	6.49847e-05	0.0069189	e	13	23.08	29	0.64	POL32,RAD51,RAD9	8
16	GO:0006277	DNA amplification	BP	7.59354e-05	0.0077333	e	13	15.38	5	0.11	POL32,RAD52	8
16	GO:0006312	mitotic recombination	BP	7.96759e-05	0.00788567	e	13	23.08	31	0.69	RAD51,RAD52,RAD57	8
16	GO:0022414	reproductive process	BP	9.35126e-05	0.00912657	e	13	46.15	300	6.63	MRE11,RAD51,RAD52,RAD55,RAD57,XRS2	1
16	GO:0140527	reciprocal homologous recombination	BP	0.000136358	0.0127759	e	13	23.08	37	0.82	MRE11,RAD51,RAD55	9
16	GO:0007131	reciprocal meiotic recombination	BP	0.000136358	0.0127759	e	13	23.08	37	0.82	MRE11,RAD51,RAD55	10
16	GO:0035825	homologous recombination	BP	0.00022973	0.0209651	e	13	23.08	44	0.97	MRE11,RAD51,RAD55	8
16	GO:0035753	maintenance of DNA trinucleotide repeats	BP	0.000271598	0.0244682	e	13	15.38	9	0.2	MRE11,XRS2	8
16	GO:0065003	protein-containing complex assembly	BP	0.000373083	0.0331855	e	13	38.46	241	5.33	RAD5,RAD51,RAD52,RAD55,RAD57	5
16	GO:0032042	mitochondrial DNA metabolic process	BP	0.000413596	0.0350162	e	13	15.38	11	0.24	RAD51,RAD52	7
16	GO:0031573	mitotic intra-S DNA damage checkpoint signaling	BP	0.000413596	0.0350162	e	13	15.38	11	0.24	MRE11,RAD9	12
16	GO:0042138	meiotic DNA double-strand break formation	BP	0.000584654	0.0483337	e	13	15.38	13	0.29	MRE11,XRS2	7
16	GO:0016035	zeta DNA polymerase complex	CC	1.85701e-08	7.24955e-06	e	13	23.08	3	0.07	POL32,REV3,REV7	6
16	GO:0042575	DNA polymerase complex	CC	3.69555e-07	8.75214e-05	e	13	23.08	6	0.13	POL32,REV3,REV7	5
16	GO:0005694	chromosome	CC	4.12059e-07	9.34046e-05	e	13	38.46	60	1.33	MRE11,RAD5,RAD51,RAD52,XRS2	5
16	GO:0033065	Rad51C-XRCC3 complex	CC	7.63061e-06	0.00121864	e	13	15.38	2	0.04	RAD55,RAD57	3
16	GO:0033061	DNA recombinase mediator complex	CC	7.63061e-06	0.00121864	e	13	15.38	2	0.04	RAD55,RAD57	2
16	GO:0090734	site of DNA damage	CC	1.75222e-05	0.00241429	e	13	23.08	19	0.42	MRE11,RAD52,RAD9	2
16	GO:0030870	Mre11 complex	CC	2.28547e-05	0.00292	e	13	15.38	3	0.07	MRE11,XRS2	3
16	GO:0005634	nucleus	CC	3.86481e-05	0.00452633	e	13	84.62	1279	28.28	MRE11,POL32,RAD5,RAD51,RAD52,RAD55,RAD57,RAD9,REV3,REV7,XRS2	5
16	GO:0140097	catalytic activity, acting on DNA	MF	2.97376e-13	6.96554e-10	e	13	69.23	93	2.06	MRE11,POL32,RAD5,RAD51,RAD52,RAD55,RAD57,REV3,REV7	3
16	GO:0140640	catalytic activity, acting on a nucleic acid	MF	7.5364e-10	7.56547e-07	e	13	69.23	219	4.84	MRE11,POL32,RAD5,RAD51,RAD52,RAD55,RAD57,REV3,REV7	2
16	GO:0000150	DNA strand exchange activity	MF	1.85701e-08	7.24955e-06	e	13	23.08	3	0.07	RAD51,RAD52,RAD57	4
16	GO:0003697	single-stranded DNA binding	MF	2.54199e-08	9.40136e-06	e	13	38.46	35	0.77	MRE11,RAD51,RAD52,RAD57,XRS2	4
16	GO:0003677	DNA binding	MF	6.90196e-08	1.86539e-05	e	13	69.23	364	8.05	MRE11,RAD5,RAD51,RAD52,RAD55,RAD57,RAD9,REV3,XRS2	3
16	GO:0003887	DNA-directed DNA polymerase activity	MF	6.45648e-07	0.00014178	e	13	23.08	7	0.15	POL32,REV3,REV7	6
16	GO:0034061	DNA polymerase activity	MF	1.03132e-06	0.00021315	e	13	23.08	8	0.18	POL32,REV3,REV7	5
16	GO:0140664	ATP-dependent DNA damage sensor activity	MF	4.02478e-06	0.000744267	e	13	23.08	12	0.27	RAD51,RAD55,RAD57	5
16	GO:0140612	DNA damage sensor activity	MF	5.22353e-06	0.000896873	e	13	23.08	13	0.29	RAD51,RAD55,RAD57	3
16	GO:0008094	ATP-dependent activity, acting on DNA	MF	9.52565e-06	0.00145515	e	13	30.77	51	1.13	RAD5,RAD51,RAD55,RAD57	4
16	GO:0003676	nucleic acid binding	MF	1.20766e-05	0.00173189	e	13	69.23	662	14.64	MRE11,RAD5,RAD51,RAD52,RAD55,RAD57,RAD9,REV3,XRS2	2
16	GO:0003691	double-stranded telomeric DNA binding	MF	2.28547e-05	0.00292	e	13	15.38	3	0.07	MRE11,XRS2	6
16	GO:0140299	molecular sensor activity	MF	2.39703e-05	0.00300784	e	13	23.08	21	0.46	RAD51,RAD55,RAD57	2
16	GO:0004536	DNA nuclease activity	MF	6.49847e-05	0.0069189	e	13	23.08	29	0.64	MRE11,POL32,RAD55	4
16	GO:0098847	sequence-specific single stranded DNA binding	MF	7.59354e-05	0.0077333	e	13	15.38	5	0.11	MRE11,XRS2	5
16	GO:0043047	single-stranded telomeric DNA binding	MF	7.59354e-05	0.0077333	e	13	15.38	5	0.11	MRE11,XRS2	6
16	GO:0003690	double-stranded DNA binding	MF	7.75696e-05	0.00778688	e	13	38.46	173	3.83	MRE11,RAD51,RAD57,RAD9,XRS2	4
16	GO:0016779	nucleotidyltransferase activity	MF	9.63887e-05	0.0092784	e	13	23.08	33	0.73	POL32,REV3,REV7	4
16	GO:0008296	3'-5'-DNA exonuclease activity	MF	0.000211586	0.0195634	e	13	15.38	8	0.18	MRE11,POL32	7
16	GO:0051880	G-quadruplex DNA binding	MF	0.000413596	0.0350162	e	13	15.38	11	0.24	MRE11,XRS2	4
16	GO:0000400	four-way junction DNA binding	MF	0.000413596	0.0350162	e	13	15.38	11	0.24	RAD5,RAD55	5
16	GO:0140657	ATP-dependent activity	MF	0.000563644	0.0471515	e	13	30.77	144	3.18	RAD5,RAD51,RAD55,RAD57	1
17	GO:0006974	DNA damage response	BP	8.72704e-07	0.00613249	e	9	66.67	218	4.82	CTF4,MMS2,RAD50,SRS2,TOP3,UBC13	4
17	GO:0006259	DNA metabolic process	BP	3.83488e-06	0.0134738	e	9	66.67	280	6.19	CTF4,MMS2,RAD50,SRS2,TOP3,UBC13	6
17	GO:0070534	protein K63-linked ubiquitination	BP	1.05546e-05	0.0185417	e	9	22.22	3	0.07	MMS2,UBC13	11
17	GO:0010994	free ubiquitin chain polymerization	BP	2.10873e-05	0.0296361	e	9	22.22	4	0.09	MMS2,UBC13	7
17	GO:0044395	protein targeting to vacuolar membrane	BP	3.51092e-05	0.0352447	e	9	22.22	5	0.11	MMS2,UBC13	8
17	GO:0051258	protein polymerization	BP	3.51092e-05	0.0352447	e	9	22.22	5	0.11	MMS2,UBC13	6
17	GO:0006310	DNA recombination	BP	5.01912e-05	0.0391882	e	9	44.44	118	2.61	CTF4,RAD50,SRS2,TOP3	7
17	GO:0031371	ubiquitin conjugating enzyme complex	CC	1.05546e-05	0.0185417	e	9	22.22	3	0.07	MMS2,UBC13	4
17	GO:0016853	isomerase activity	MF	4.08423e-05	0.0358748	e	9	44.44	112	2.48	CIK1,ERG2,SRS2,TOP3	2
18	GO:0051452	intracellular pH reduction	BP	7.42669e-13	2.60937e-09	e	19	36.84	21	0.46	VMA16,VMA3,VMA5,VMA6,VMA7,VMA9,VPH2	8
18	GO:0007035	vacuolar acidification	BP	7.42669e-13	2.60937e-09	e	19	36.84	21	0.46	VMA16,VMA3,VMA5,VMA6,VMA7,VMA9,VPH2	9
18	GO:0051453	regulation of intracellular pH	BP	4.15256e-12	5.92816e-09	e	19	36.84	26	0.57	VMA16,VMA3,VMA5,VMA6,VMA7,VMA9,VPH2	7
18	GO:0030641	regulation of cellular pH	BP	4.15256e-12	5.92816e-09	e	19	36.84	26	0.57	VMA16,VMA3,VMA5,VMA6,VMA7,VMA9,VPH2	6
18	GO:0006885	regulation of pH	BP	5.59288e-12	5.92816e-09	e	19	36.84	27	0.6	VMA16,VMA3,VMA5,VMA6,VMA7,VMA9,VPH2	5
18	GO:0065008	regulation of biological quality	BP	9.98695e-09	5.01274e-06	e	19	47.37	174	3.85	RPB4,SSN3,VMA16,VMA3,VMA5,VMA6,VMA7,VMA9,VPH2	2
18	GO:0030003	intracellular monoatomic cation homeostasis	BP	2.38193e-07	8.36892e-05	e	19	36.84	116	2.57	VMA16,VMA3,VMA5,VMA6,VMA7,VMA9,VPH2	5
18	GO:0055080	monoatomic cation homeostasis	BP	3.18748e-07	0.000105544	e	19	36.84	121	2.68	VMA16,VMA3,VMA5,VMA6,VMA7,VMA9,VPH2	4
18	GO:1902600	proton transmembrane transport	BP	3.30436e-07	0.000105544	e	19	31.58	73	1.61	VMA16,VMA3,VMA5,VMA6,VMA7,VMA9	7
18	GO:0006873	intracellular monoatomic ion homeostasis	BP	3.9875e-07	0.000121827	e	19	36.84	125	2.76	VMA16,VMA3,VMA5,VMA6,VMA7,VMA9,VPH2	4
18	GO:0050801	monoatomic ion homeostasis	BP	5.50179e-07	0.000161088	e	19	36.84	131	2.9	VMA16,VMA3,VMA5,VMA6,VMA7,VMA9,VPH2	3
18	GO:0055082	intracellular chemical homeostasis	BP	1.65658e-06	0.000465632	e	19	36.84	154	3.41	VMA16,VMA3,VMA5,VMA6,VMA7,VMA9,VPH2	3
18	GO:0019725	cellular homeostasis	BP	4.23091e-06	0.00114348	e	19	36.84	177	3.91	VMA16,VMA3,VMA5,VMA6,VMA7,VMA9,VPH2	2
18	GO:0048878	chemical homeostasis	BP	5.48375e-06	0.0014272	e	19	36.84	184	4.07	VMA16,VMA3,VMA5,VMA6,VMA7,VMA9,VPH2	2
18	GO:0098655	monoatomic cation transmembrane transport	BP	7.99383e-06	0.00187242	e	19	31.58	125	2.76	VMA16,VMA3,VMA5,VMA6,VMA7,VMA9	6
18	GO:0034220	monoatomic ion transmembrane transport	BP	1.0036e-05	0.00227494	e	19	31.58	130	2.87	VMA16,VMA3,VMA5,VMA6,VMA7,VMA9	5
18	GO:0042592	homeostatic process	BP	1.19898e-05	0.00247801	e	19	36.84	207	4.58	VMA16,VMA3,VMA5,VMA6,VMA7,VMA9,VPH2	1
18	GO:0006812	monoatomic cation transport	BP	2.75962e-05	0.00538663	e	19	31.58	155	3.43	VMA16,VMA3,VMA5,VMA6,VMA7,VMA9	5
18	GO:0006811	monoatomic ion transport	BP	4.36303e-05	0.00806816	e	19	31.58	168	3.72	VMA16,VMA3,VMA5,VMA6,VMA7,VMA9	4
18	GO:0042275	error-free postreplication DNA repair	BP	9.98693e-05	0.0171166	e	19	10.53	4	0.09	RAD18,RAD6	8
18	GO:0006301	DNA damage tolerance	BP	0.000105656	0.0176773	e	19	15.79	23	0.51	RAD18,RAD6,UBC13	7
18	GO:0141187	nucleic acid biosynthetic process	BP	0.000126911	0.0204726	e	19	26.32	125	2.76	EST1,RAD18,RAD6,REF2,RPB4	6
18	GO:0016567	protein ubiquitination	BP	0.000191181	0.027417	e	19	21.05	72	1.59	RAD18,RAD6,SLX5,UBC13	9
18	GO:0065007	biological regulation	BP	0.000223607	0.0308727	e	19	68.42	1239	27.4	EST1,RAD6,REF2,RPB4,SPT10,SSN3,VMA16,VMA3,VMA5,VMA6,VMA7,VMA9,VPH2	1
18	GO:0071897	DNA biosynthetic process	BP	0.000237749	0.0321282	e	19	15.79	30	0.66	EST1,RAD18,RAD6	7
18	GO:0033179	proton-transporting V-type ATPase, V0 domain	CC	3.32376e-09	1.94634e-06	e	19	21.05	6	0.13	VMA16,VMA3,VMA6,VMA9	4
18	GO:0000220	vacuolar proton-transporting V-type ATPase, V0 domain	CC	3.32376e-09	1.94634e-06	e	19	21.05	6	0.13	VMA16,VMA3,VMA6,VMA9	5
18	GO:0033177	proton-transporting two-sector ATPase complex, proton-transporting domain	CC	3.32376e-09	1.94634e-06	e	19	21.05	6	0.13	VMA16,VMA3,VMA6,VMA9	3
18	GO:0032991	protein-containing complex	CC	1.11216e-07	4.34174e-05	e	19	84.21	1143	25.28	EST1,RAD18,RAD6,REF2,RPB4,SLX5,SSN3,UBC13,VMA16,VMA3,VMA5,VMA6,VMA7,VMA9,VPH2,YDJ1	1
18	GO:0097505	Rad6-Rad18 complex	CC	1.67287e-05	0.00335864	e	19	10.53	2	0.04	RAD18,RAD6	5
18	GO:0005774	vacuolar membrane	CC	3.81317e-05	0.00724193	e	19	36.84	247	5.46	UBC13,VMA16,VMA3,VMA5,VMA6,VMA7,VMA9	5
18	GO:0031371	ubiquitin conjugating enzyme complex	CC	5.00601e-05	0.00879431	e	19	10.53	3	0.07	RAD6,UBC13	4
18	GO:0000221	vacuolar proton-transporting V-type ATPase, V1 domain	CC	0.000166032	0.0248235	e	19	10.53	5	0.11	VMA5,VMA7	5
18	GO:0033178	proton-transporting two-sector ATPase complex, catalytic domain	CC	0.000166032	0.0248235	e	19	10.53	5	0.11	VMA5,VMA7	3
18	GO:0033180	proton-transporting V-type ATPase, V1 domain	CC	0.000166032	0.0248235	e	19	10.53	5	0.11	VMA5,VMA7	4
18	GO:0098796	membrane protein complex	CC	0.000173563	0.0254089	e	19	31.58	215	4.75	VMA16,VMA3,VMA5,VMA6,VMA7,VMA9	2
18	GO:1990234	transferase complex	CC	0.000282965	0.0368222	e	19	31.58	235	5.2	RAD18,RAD6,RPB4,SLX5,SSN3,UBC13	3
18	GO:1902494	catalytic complex	CC	0.000300421	0.0383829	e	19	42.11	461	10.19	EST1,RAD18,RAD6,RPB4,SLX5,SSN3,UBC13,VMA6	2
18	GO:0042625	ATPase-coupled ion transmembrane transporter activity	MF	6.74901e-12	5.92816e-09	e	19	31.58	14	0.31	VMA16,VMA3,VMA5,VMA6,VMA7,VMA9	6
18	GO:0044769	ATPase activity, coupled to transmembrane movement of ions, rotational mechanism	MF	6.74901e-12	5.92816e-09	e	19	31.58	14	0.31	VMA16,VMA3,VMA5,VMA6,VMA7,VMA9	7
18	GO:0046961	proton-transporting ATPase activity, rotational mechanism	MF	6.74901e-12	5.92816e-09	e	19	31.58	14	0.31	VMA16,VMA3,VMA5,VMA6,VMA7,VMA9	8
18	GO:0019829	ATPase-coupled monoatomic cation transmembrane transporter activity	MF	1.644e-10	1.2836e-07	e	19	31.58	22	0.49	VMA16,VMA3,VMA5,VMA6,VMA7,VMA9	6
18	GO:0022853	active monoatomic ion transmembrane transporter activity	MF	4.93541e-09	2.66778e-06	e	19	31.58	37	0.82	VMA16,VMA3,VMA5,VMA6,VMA7,VMA9	5
18	GO:0042626	ATPase-coupled transmembrane transporter activity	MF	1.27512e-08	5.9735e-06	e	19	31.58	43	0.95	VMA16,VMA3,VMA5,VMA6,VMA7,VMA9	5
18	GO:0140657	ATP-dependent activity	MF	4.89586e-08	2.1502e-05	e	19	42.11	144	3.18	RAD18,RAD6,VMA16,VMA3,VMA5,VMA6,VMA7,VMA9	1
18	GO:0015399	primary active transmembrane transporter activity	MF	8.15585e-08	3.37124e-05	e	19	31.58	58	1.28	VMA16,VMA3,VMA5,VMA6,VMA7,VMA9	4
18	GO:0015078	proton transmembrane transporter activity	MF	2.35027e-07	8.36892e-05	e	19	31.58	69	1.53	VMA16,VMA3,VMA5,VMA6,VMA7,VMA9	5
18	GO:0008324	monoatomic cation transmembrane transporter activity	MF	6.94073e-06	0.00174188	e	19	31.58	122	2.7	VMA16,VMA3,VMA5,VMA6,VMA7,VMA9	4
18	GO:0015075	monoatomic ion transmembrane transporter activity	MF	7.99383e-06	0.00187242	e	19	31.58	125	2.76	VMA16,VMA3,VMA5,VMA6,VMA7,VMA9	3
18	GO:0022804	active transmembrane transporter activity	MF	1.04914e-05	0.00228697	e	19	31.58	131	2.9	VMA16,VMA3,VMA5,VMA6,VMA7,VMA9	3
18	GO:0003697	single-stranded DNA binding	MF	1.074e-05	0.00228697	e	19	21.05	35	0.77	EST1,RAD18,RAD6,RPB4	4
18	GO:0017116	single-stranded DNA helicase activity	MF	5.00601e-05	0.00879431	e	19	10.53	3	0.07	RAD18,RAD6	7
18	GO:0004842	ubiquitin-protein transferase activity	MF	0.00012819	0.0204726	e	19	21.05	65	1.44	RAD18,RAD6,SLX5,UBC13	6
18	GO:0019787	ubiquitin-like protein transferase activity	MF	0.000224065	0.0308727	e	19	21.05	75	1.66	RAD18,RAD6,SLX5,UBC13	5
18	GO:0016755	aminoacyltransferase activity	MF	0.000260858	0.0345858	e	19	21.05	78	1.72	RAD18,RAD6,SLX5,UBC13	4
19	GO:0006412	translation	BP	1.23152e-07	0.000144231	e	78	21.79	221	4.89	MEF1,MRPL22,MRPL33,MRPS35,MRPS8,RPL12B,RPL27B,RPL40B,RPL6B,RPL8A,RPS10B,RPS11A,RPS21A,RPS29A,RPS4A,RPS4B,RPS7B	5
19	GO:0002181	cytoplasmic translation	BP	8.94738e-07	0.000898189	e	78	14.1	101	2.23	RPL12B,RPL27B,RPL40B,RPL6B,RPL8A,RPS10B,RPS21A,RPS29A,RPS4A,RPS4B,RPS7B	6
19	GO:0044391	ribosomal subunit	CC	1.49769e-08	3.50809e-05	e	78	20.51	168	3.72	MRPL22,MRPL33,MRPS35,MRPS8,RPL12B,RPL27B,RPL40B,RPL6B,RPL8A,RPS10B,RPS11A,RPS21A,RPS29A,RPS4A,RPS4B,RPS7B	3
19	GO:1990904	ribonucleoprotein complex	CC	2.47713e-08	4.3517e-05	e	78	24.36	251	5.55	CBC2,IST3,MRPL22,MRPL33,MRPS35,MRPS8,RPL12B,RPL27B,RPL40B,RPL6B,RPL8A,RPS10B,RPS11A,RPS21A,RPS29A,RPS4A,RPS4B,RPS7B,STO1	2
19	GO:0005840	ribosome	CC	5.98126e-08	8.40606e-05	e	78	20.51	185	4.09	MRPL22,MRPL33,MRPS35,MRPS8,RPL12B,RPL27B,RPL40B,RPL6B,RPL8A,RPS10B,RPS11A,RPS21A,RPS29A,RPS4A,RPS4B,RPS7B	5
19	GO:0015935	small ribosomal subunit	CC	2.99545e-06	0.00263113	e	78	11.54	72	1.59	MRPS35,MRPS8,RPS10B,RPS11A,RPS21A,RPS29A,RPS4A,RPS4B,RPS7B	4
19	GO:0022627	cytosolic small ribosomal subunit	CC	7.9429e-06	0.00620164	e	78	8.97	44	0.97	RPS10B,RPS11A,RPS21A,RPS29A,RPS4A,RPS4B,RPS7B	5
19	GO:0003735	structural constituent of ribosome	MF	1.05461e-08	3.50809e-05	e	78	20.51	164	3.63	MRPL22,MRPL33,MRPS35,MRPS8,RPL12B,RPL27B,RPL40B,RPL6B,RPL8A,RPS10B,RPS11A,RPS21A,RPS29A,RPS4A,RPS4B,RPS7B	2
19	GO:0005198	structural molecule activity	MF	1.4512e-08	3.50809e-05	e	78	24.36	243	5.37	MRPL22,MRPL33,MRPS35,MRPS8,PAU24,RPL12B,RPL27B,RPL40B,RPL6B,RPL8A,RPS10B,RPS11A,RPS21A,RPS29A,RPS4A,RPS4B,RPS7B,SEC28,SEH1	1
21	GO:0006412	translation	BP	1.666e-05	0.0369997	e	49	22.45	221	4.89	MRPS5,RPL21A,RPL24A,RPL24B,RPL42A,RPP1A,RPS16B,RPS23A,RPS24A,RPS6B,TMA20	5
21	GO:0044391	ribosomal subunit	CC	8.98011e-06	0.0315516	e	49	20.41	168	3.72	MRPS5,RPL21A,RPL24A,RPL24B,RPL42A,RPP1A,RPS16B,RPS23A,RPS24A,RPS6B	3
21	GO:0005840	ribosome	CC	2.10614e-05	0.0369997	e	49	20.41	185	4.09	MRPS5,RPL21A,RPL24A,RPL24B,RPL42A,RPP1A,RPS16B,RPS23A,RPS24A,RPS6B	5
21	GO:0003735	structural constituent of ribosome	MF	7.23872e-06	0.0315516	e	49	20.41	164	3.63	MRPS5,RPL21A,RPL24A,RPL24B,RPL42A,RPP1A,RPS16B,RPS23A,RPS24A,RPS6B	2
23	GO:0006364	rRNA processing	BP	1.58089e-09	1.11089e-05	e	54	22.22	103	2.28	BUD27,HIT1,LOC1,MRT4,RPL14A,RPL14B,RPL35B,RPS18A,RPS29B,RPS7A,SNF6,SSZ1	8
23	GO:0016072	rRNA metabolic process	BP	1.97e-08	6.92161e-05	e	54	22.22	128	2.83	BUD27,HIT1,LOC1,MRT4,RPL14A,RPL14B,RPL35B,RPS18A,RPS29B,RPS7A,SNF6,SSZ1	7
23	GO:0006396	RNA processing	BP	7.6918e-07	0.00180168	e	54	25.93	250	5.53	BUD27,CGI121,HIT1,LOC1,MRT4,RPL14A,RPL14B,RPL35B,RPS18A,RPS29B,RPS7A,SNF6,SSZ1,URM1	4
23	GO:0000470	maturation of LSU-rRNA	BP	3.53996e-06	0.00584276	e	54	9.26	21	0.46	HIT1,RPL14A,RPL14B,RPL35B,SNF6	9
23	GO:0016070	RNA metabolic process	BP	4.50954e-06	0.00584276	e	54	31.48	425	9.4	BUD27,CGI121,EAP1,HIT1,LOC1,MRT4,POP2,RPL14A,RPL14B,RPL35B,RPS18A,RPS29B,RPS7A,SLM5,SNF6,SSZ1,URM1	6
23	GO:0002181	cytoplasmic translation	BP	2.0869e-05	0.0209495	e	54	14.81	101	2.23	RPL14A,RPL14B,RPL22A,RPL35B,RPS18A,RPS29B,RPS7A,SSZ1	6
23	GO:0006139	nucleobase-containing compound metabolic process	BP	4.32574e-05	0.0287611	e	54	42.59	823	18.2	ADO1,ATP7,BUD27,CGI121,EAP1,EXO5,HIT1,LOC1,MRT4,POP2,RPE1,RPL14A,RPL14B,RPL35B,RPS18A,RPS29B,RPS7A,SLM5,SNF2,SNF6,SSZ1,TKL1,URM1	4
23	GO:0006412	translation	BP	4.40711e-05	0.0287611	e	54	20.37	221	4.89	MRP4,MRPL4,RPL14A,RPL14B,RPL22A,RPL35B,RPS18A,RPS29B,RPS7A,SLM5,SSZ1	5
23	GO:0042273	ribosomal large subunit biogenesis	BP	4.91153e-05	0.0287611	e	54	7.41	18	0.4	LOC1,MRT4,RPL14A,RPL14B	5
23	GO:0022618	protein-RNA complex assembly	BP	5.48783e-05	0.0296639	e	54	11.11	58	1.28	BUD27,HIT1,MRPL4,MRT4,RPL14A,RPL14B	6
23	GO:0071826	protein-RNA complex organization	BP	8.03555e-05	0.0403327	e	54	11.11	62	1.37	BUD27,HIT1,MRPL4,MRT4,RPL14A,RPL14B	5
23	GO:1990904	ribonucleoprotein complex	CC	4.98883e-06	0.00584276	e	54	24.07	251	5.55	HIT1,LOC1,MRP4,MRPL4,MRT4,NOP13,RPL14A,RPL14B,RPL22A,RPL35B,RPS18A,RPS29B,RPS7A	2
23	GO:0003676	nucleic acid binding	MF	3.65271e-05	0.0287611	e	54	37.04	662	14.64	AFT1,BUD27,CBF1,CGI121,EAP1,EXO5,HDA2,LOC1,MRT4,NOP13,PAD1,POP2,RPL14A,RPL14B,RPL22A,RPL35B,RPS18A,SLM5,SNF2,SNF6	2
23	GO:0003723	RNA binding	MF	4.89601e-05	0.0287611	e	54	24.07	310	6.86	BUD27,CGI121,EAP1,LOC1,MRT4,NOP13,PAD1,POP2,RPL14A,RPL14B,RPL22A,RPL35B,RPS18A	3
24	GO:0030490	maturation of SSU-rRNA	BP	7.74778e-09	5.44437e-05	e	36	19.44	36	0.8	BUD21,BUD22,EFG1,HCR1,RPS16A,RPS19B,RPS9B	9
24	GO:0000462	maturation of SSU-rRNA from tricistronic rRNA transcript (SSU-rRNA, 5.8S rRNA, LSU-rRNA)	BP	9.13931e-07	0.00214073	e	36	13.89	24	0.53	BUD21,EFG1,HCR1,RPS16A,RPS9B	10
24	GO:0042274	ribosomal small subunit biogenesis	BP	4.34122e-06	0.00435796	e	36	11.11	15	0.33	BUD22,LTV1,RPS19B,RPS9B	5
24	GO:0006364	rRNA processing	BP	1.25755e-05	0.011046	e	36	19.44	103	2.28	BUD21,BUD22,EFG1,HCR1,RPS16A,RPS19B,RPS9B	8
24	GO:0000054	ribosomal subunit export from nucleus	BP	3.80113e-05	0.0216409	e	36	11.11	25	0.55	ARX1,LTV1,RPS10A,RPS19B	8
24	GO:0006412	translation	BP	4.00359e-05	0.0216409	e	36	25	221	4.89	HCR1,MRPL25,MRPL37,RPP2B,RPS10A,RPS16A,RPS19B,RPS9B,RSM7	5
24	GO:0033750	ribosome localization	BP	4.46683e-05	0.0224203	e	36	11.11	26	0.57	ARX1,LTV1,RPS10A,RPS19B	3
24	GO:0016072	rRNA metabolic process	BP	5.20299e-05	0.0243743	e	36	19.44	128	2.83	BUD21,BUD22,EFG1,HCR1,RPS16A,RPS19B,RPS9B	7
24	GO:1990904	ribonucleoprotein complex	CC	2.56377e-08	9.00782e-05	e	36	36.11	251	5.55	ARX1,BUD21,BUD22,HCR1,LTV1,MRPL25,MRPL37,RPP2B,RPS10A,RPS16A,RPS19B,RPS9B,RSM7	2
24	GO:0030684	preribosome	CC	2.57523e-06	0.00361118	e	36	16.67	52	1.15	ARX1,BUD21,BUD22,LTV1,RPS16A,RPS9B	3
24	GO:0043232	intracellular membraneless organelle	CC	3.08341e-06	0.00361118	e	36	44.44	586	12.96	ARC1,ARX1,BUD21,BUD22,CCR4,EFG1,HCR1,MRPL25,MRPL37,RPO41,RPP2B,RPS10A,RPS16A,RPS19B,RPS9B,RSM7	4
24	GO:0043228	membraneless organelle	CC	3.08341e-06	0.00361118	e	36	44.44	586	12.96	ARC1,ARX1,BUD21,BUD22,CCR4,EFG1,HCR1,MRPL25,MRPL37,RPO41,RPP2B,RPS10A,RPS16A,RPS19B,RPS9B,RSM7	3
24	GO:0030686	90S preribosome	CC	1.8397e-05	0.014364	e	36	11.11	21	0.46	BUD21,BUD22,RPS16A,RPS9B	4
24	GO:0044391	ribosomal subunit	CC	3.81806e-05	0.0216409	e	36	22.22	168	3.72	MRPL25,MRPL37,RPP2B,RPS10A,RPS16A,RPS19B,RPS9B,RSM7	3
24	GO:0005840	ribosome	CC	7.61929e-05	0.033463	e	36	22.22	185	4.09	MRPL25,MRPL37,RPP2B,RPS10A,RPS16A,RPS19B,RPS9B,RSM7	5
24	GO:0003735	structural constituent of ribosome	MF	3.20695e-05	0.0216409	e	36	22.22	164	3.63	MRPL25,MRPL37,RPP2B,RPS10A,RPS16A,RPS19B,RPS9B,RSM7	2
25	GO:0006139	nucleobase-containing compound metabolic process	BP	6.4853e-07	0.00455722	e	28	60.71	823	18.2	AAH1,ATP15,ATP4,CCR4,FYV7,MOD5,MSY1,NAM2,NSR1,PFK1,POP2,RIM1,RPL36B,RPL37A,RRG1,SNF5,SNT309	4
